# Supplementary material for: Molecular Subtyping Based on Cuproptosis-Related Genes and Characterization of Tumor Microenvironment Infiltration in Kidney Renal Clear Cell Carcinoma
Source: Front Oncol. 2022 Jul 6;12:919083. doi: 10.3389/fonc.2022.919083 (PMC9299088; doi:10.3389/fonc.2022.919083)
Supplement: Supplementary file 6 [file Table_2.xlsx]

## Sheet: 0a1b4468-ab1c-11ec-80a2-0242ac1
Table.S2 DEGs between cluster G1 and cluster G2
	logFC	AveExpr	t	P.Value	adj.P.Val	B
DLAT	0.826061	5.34699	23.5492	2.74656e-83	2.48998e-79	179.146
NBR1	0.888913	6.61845	23.5291	3.44587e-83	2.48998e-79	178.92
UTP14C	1.10758	4.62432	23.4991	4.82883e-83	2.48998e-79	178.585
SUCLA2	0.999474	5.64533	23.4844	5.69302e-83	2.48998e-79	178.421
ACADM	1.37754	5.92884	23.237	9.19303e-82	3.21664e-78	175.655
LRBA	1.02079	4.49804	22.34	2.22529e-77	6.48857e-74	165.618
LRPPRC	0.939733	6.00371	22.2785	4.4456e-77	1.11108e-73	164.929
TOM1L1	1.12581	4.63837	21.9643	1.52608e-75	3.33735e-72	161.413
LNX2	1.01797	4.34625	21.9503	1.78726e-75	3.47424e-72	161.256
MIEF1	0.76439	4.98859	21.7622	1.48356e-74	2.59549e-71	159.151
VPS26C	0.763222	4.93451	21.5242	2.15761e-73	3.43158e-70	156.489
KLF11	1.09568	5.41458	21.4209	6.89453e-73	1.00517e-69	155.334
AMOT	1.41206	4.44649	21.4124	7.58234e-73	1.02041e-69	155.239
OSBP	0.704761	6.21165	21.3326	1.86126e-72	2.32591e-69	154.346
AFG3L2	0.94356	5.58376	21.3028	2.60039e-72	3.03292e-69	154.014
CTR9	0.740503	5.32785	21.1934	8.89407e-72	9.72511e-69	152.791
PCYOX1	1.01973	6.86165	21.1336	1.74164e-71	1.79236e-68	152.123
USP8	0.740762	3.63183	21.1259	1.90011e-71	1.8468e-68	152.036
GOSR1	0.639889	4.64489	21.1201	2.02713e-71	1.86656e-68	151.972
ACADSB	1.25603	4.86062	21.0907	2.82053e-71	2.46726e-68	151.643
SPOPL	0.985046	4.58279	21.0852	3.0002e-71	2.49945e-68	151.582
ZNF770	1.41004	4.59255	21.0695	3.57755e-71	2.84496e-68	151.407
MTM1	0.980139	4.22972	21.0394	5.02123e-71	3.81941e-68	151.07
HADHB	0.746177	7.44731	21.0086	7.09518e-71	5.17209e-68	150.726
SOWAHB	1.80941	3.22284	20.9551	1.29381e-70	9.05411e-68	150.128
IARS2	0.814846	6.78693	20.845	4.45292e-70	2.9963e-67	148.899
HDHD2	0.857214	4.52665	20.8241	5.63181e-70	3.6492e-67	148.666
UFSP2	0.80816	5.68962	20.7731	9.98881e-70	6.24122e-67	148.096
MTMR12	0.880305	5.35608	20.734	1.54902e-69	9.34485e-67	147.659
VPS4B	0.79274	5.77351	20.7294	1.63132e-69	9.5133e-67	147.608
OSBPL1A	1.07483	5.24423	20.6604	3.53753e-69	1.99642e-66	146.838
TRIM44	0.829351	5.37722	20.6528	3.84996e-69	2.06146e-66	146.754
RDX	1.1047	6.27545	20.652	3.88843e-69	2.06146e-66	146.744
NCOA4	0.999859	8.07463	20.642	4.34813e-69	2.23737e-66	146.633
SLC30A9	0.868443	5.49279	20.6137	5.97498e-69	2.98664e-66	146.317
EIF4EBP2	0.934959	7.18124	20.5879	7.97828e-69	3.87722e-66	146.029
ZFYVE9	0.972335	4.39243	20.5285	1.55312e-68	7.34374e-66	145.367
TSPYL1	1.03405	7.10775	20.4751	2.82474e-68	1.3005e-65	144.772
KBTBD4	0.849066	3.64022	20.4532	3.61332e-68	1.6209e-65	144.527
CHAMP1	0.89497	4.33982	20.3452	1.21145e-67	5.29859e-65	143.324
PRKAA2	1.27201	4.69577	20.2502	3.5131e-67	1.49906e-64	142.265
TRMT1L	0.793555	4.88812	20.2336	4.23068e-67	1.76228e-64	142.08
MPP5	0.945384	4.1858	20.1473	1.11244e-66	4.50503e-64	141.119
CCDC47	0.788321	6.85104	20.1456	1.13302e-66	4.50503e-64	141.101
CNOT1	1.07507	5.8258	20.1298	1.3523e-66	5.20174e-64	140.925
TMEM184C	0.803582	4.99822	20.1288	1.36771e-66	5.20174e-64	140.914
API5	0.645209	6.2094	20.1205	1.50037e-66	5.58488e-64	140.822
DENND4C	1.09702	4.79996	20.1101	1.68695e-66	6.14858e-64	140.705
CUL5	0.785379	4.78553	20.0998	1.89197e-66	6.75512e-64	140.591
CYB5D1	0.978959	2.16892	20.098	1.93176e-66	6.75924e-64	140.57
MMUT	0.965349	5.63712	20.0062	5.39006e-66	1.849e-63	139.55
RTL6	1.0438	5.05987	19.9888	6.55102e-66	2.20404e-63	139.356
PCCA	1.1382	4.69786	19.8741	2.36227e-65	7.57842e-63	138.08
PREPL	0.840738	5.46517	19.874	2.36477e-65	7.57842e-63	138.079
ATXN1L	0.945805	5.08239	19.8731	2.38899e-65	7.57842e-63	138.069
HBP1	0.979095	5.35992	19.8717	2.42579e-65	7.57842e-63	138.054
FAM168B	0.826981	6.55515	19.8606	2.74688e-65	8.431e-63	137.93
SPTY2D1	0.844138	4.60812	19.8457	3.24275e-65	9.78135e-63	137.765
MAPK1	0.865004	6.37644	19.8129	4.68226e-65	1.38841e-62	137.4
FBXW11	0.815457	5.59234	19.8011	5.3372e-65	1.55624e-62	137.27
DUSP3	0.69516	6.87349	19.7907	6.00107e-65	1.70603e-62	137.153
DBT	0.725821	3.58263	19.79	6.04595e-65	1.70603e-62	137.146
KIAA1671	1.02394	4.83334	19.7874	6.22437e-65	1.7285e-62	137.117
FECH	0.805459	4.71615	19.7297	1.18506e-64	3.23948e-62	136.476
GTF2I	1.23972	4.1488	19.7221	1.29074e-64	3.47288e-62	136.391
DLD	0.809264	6.02237	19.7207	1.31015e-64	3.47288e-62	136.377
ST13	0.763076	8.37383	19.6782	2.10642e-64	5.50027e-62	135.904
CHM	0.924027	3.97737	19.6538	2.76742e-64	7.12e-62	135.633
TGOLN2	0.917935	8.02207	19.6504	2.87453e-64	7.2884e-62	135.595
IREB2	0.894114	4.58544	19.6391	3.26126e-64	8.15083e-62	135.47
VEZF1	0.815591	5.84877	19.629	3.64875e-64	8.99083e-62	135.358
FBXL5	1.01955	8.00079	19.6206	4.00568e-64	9.54783e-62	135.265
MCFD2	0.895385	7.03794	19.6193	4.06613e-64	9.54783e-62	135.25
ACBD5	0.822198	5.58506	19.6189	4.08281e-64	9.54783e-62	135.246
MFAP1	0.654453	5.92717	19.6187	4.0931e-64	9.54783e-62	135.244
SMCR8	1.02051	4.47615	19.603	4.87764e-64	1.12282e-61	135.069
SNX30	1.14112	4.23774	19.5952	5.32132e-64	1.20905e-61	134.983
HSPA4L	1.1302	3.73339	19.5591	7.9633e-64	1.78613e-61	134.582
RCHY1	0.803341	4.12187	19.5218	1.2066e-63	2.67208e-61	134.169
APOOL	0.891042	4.31257	19.4934	1.6567e-63	3.62299e-61	133.853
DDX18	0.72069	5.44557	19.4539	2.57225e-63	5.55574e-61	133.416
TBC1D14	1.17935	4.16136	19.4168	3.88773e-63	8.29461e-61	133.005
DHX9	0.741832	6.77784	19.4129	4.06097e-63	8.55983e-61	132.962
TMEM192	0.793101	4.15458	19.3423	8.92165e-63	1.85815e-60	132.179
NDUFS1	0.789157	5.0812	19.3369	9.46999e-63	1.94915e-60	132.12
SPRING1	1.01275	4.8548	19.3099	1.27942e-62	2.60273e-60	131.821
VWA8	0.863189	4.02405	19.2947	1.51484e-62	3.04623e-60	131.653
CREBL2	0.776166	7.06107	19.2822	1.74136e-62	3.46195e-60	131.514
CSDE1	0.736719	8.58761	19.2706	1.98097e-62	3.89405e-60	131.386
YME1L1	0.736751	6.33678	19.2167	3.60979e-62	7.01703e-60	130.789
COX15	0.656331	5.77607	19.205	4.11066e-62	7.90286e-60	130.66
RNF20	0.839996	5.5509	19.1989	4.40323e-62	8.37332e-60	130.592
GIGYF2	0.769183	4.75662	19.1953	4.58286e-62	8.62119e-60	130.552
PEX19	0.680944	6.12331	19.193	4.7006e-62	8.74861e-60	130.527
TMTC2	1.09984	4.01376	19.1851	5.13085e-62	9.44887e-60	130.439
TM7SF3	1.03155	7.07289	19.1714	5.97625e-62	1.08911e-59	130.288
LZIC	0.773917	4.89714	19.1566	7.04986e-62	1.27152e-59	130.124
SMG8	0.927393	4.39701	19.1514	7.46361e-62	1.33241e-59	130.067
EPB41L4A	1.15717	4.16336	19.1207	1.05045e-61	1.85633e-59	129.727
LANCL1	0.913074	5.9063	19.1189	1.07173e-61	1.87476e-59	129.707
MARF1	0.79375	5.28606	19.1178	1.08507e-61	1.87476e-59	129.695
WDFY3	0.96937	4.75008	19.1171	1.09303e-61	1.87476e-59	129.687
CUL3	0.730989	4.44727	19.1115	1.16408e-61	1.97723e-59	129.625
PDPK1	0.708906	3.84923	19.0892	1.49077e-61	2.5078e-59	129.379
METTL14	0.695764	3.97001	19.0873	1.52307e-61	2.53772e-59	129.358
ASXL2	0.914994	4.14937	19.0835	1.58887e-61	2.62239e-59	129.315
SCAPER	0.873555	2.89875	19.063	1.99502e-61	3.26194e-59	129.089
ACO2	1.10515	7.17202	19.0511	2.27722e-61	3.68888e-59	128.958
ZFP91	0.794045	5.9077	19.0105	3.57276e-61	5.73444e-59	128.51
WAC	0.702144	5.73364	18.9964	4.18299e-61	6.65285e-59	128.353
SERINC1	1.05701	8.75412	18.9933	4.32697e-61	6.81985e-59	128.319
CDC40	0.901733	4.01515	18.9869	4.64847e-61	7.26115e-59	128.248
NUP133	0.682452	4.90707	18.979	5.07449e-61	7.85648e-59	128.161
SNX2	0.75803	6.4669	18.9666	5.81985e-61	8.93142e-59	128.024
IMPACT	0.733364	5.02458	18.9438	7.49472e-61	1.14018e-58	127.773
ARHGEF12	0.929193	5.75229	18.9104	1.08628e-60	1.63562e-58	127.404
XPO4	0.783132	3.63021	18.9098	1.09384e-60	1.63562e-58	127.397
USO1	0.868849	6.66556	18.891	1.34679e-60	1.99678e-58	127.19
KIF1B	0.806274	4.21868	18.8624	1.85045e-60	2.72048e-58	126.874
CTNND1	0.84136	7.49366	18.8375	2.4381e-60	3.55454e-58	126.6
KIF3B	0.751621	6.2604	18.822	2.89699e-60	4.18866e-58	126.428
ABCC4	1.30517	4.98705	18.8021	3.61371e-60	5.18212e-58	126.209
ITPRID2	0.932166	5.63666	18.794	3.95268e-60	5.62213e-58	126.119
MIGA1	0.856131	4.40518	18.7915	4.0612e-60	5.7299e-58	126.093
PDSS2	0.724534	4.58455	18.768	5.27228e-60	7.37908e-58	125.833
SF3A1	0.739722	6.37038	18.7471	6.6468e-60	9.22903e-58	125.603
TMEM245	1.03855	5.62035	18.7441	6.87347e-60	9.46861e-58	125.569
ALG11	0.748104	2.2737	18.7067	1.03949e-59	1.42077e-57	125.158
PLS1	1.66648	4.57374	18.7057	1.05113e-59	1.42554e-57	125.147
ABRAXAS2	0.639832	4.94793	18.6638	1.67149e-59	2.24944e-57	124.686
CHTF8	0.735435	6.51819	18.6345	2.3124e-59	3.07341e-57	124.363
TMED8	0.981403	4.71482	18.6343	2.31889e-59	3.07341e-57	124.36
SMG6	0.95083	3.44418	18.618	2.77619e-59	3.65183e-57	124.181
ZNF106	0.992901	4.73134	18.6145	2.88574e-59	3.76762e-57	124.143
CFAP97	0.808363	5.17464	18.6096	3.0486e-59	3.95076e-57	124.088
SDHC	0.727093	5.01066	18.6074	3.12244e-59	4.0167e-57	124.064
STX17	0.992017	3.82655	18.6064	3.15689e-59	4.03137e-57	124.053
PHKB	0.588724	4.84324	18.6036	3.25811e-59	4.13048e-57	124.022
PJA2	0.936308	7.30754	18.5983	3.45206e-59	4.34488e-57	123.964
CERT1	0.781823	4.91753	18.595	3.58321e-59	4.47774e-57	123.927
ATE1	0.785384	4.76873	18.5848	4.01184e-59	4.97781e-57	123.815
SELENOP	1.63283	6.74598	18.5739	4.52521e-59	5.57525e-57	123.695
SLK	0.947998	5.58949	18.5726	4.58869e-59	5.61392e-57	123.681
ZMYND11	0.784587	6.052	18.5496	5.9196e-59	7.19191e-57	123.428
CDC14B	0.95225	3.6917	18.5431	6.35919e-59	7.63538e-57	123.357
HINT3	0.753362	5.46327	18.5429	6.37191e-59	7.63538e-57	123.355
FNBP1L	0.931271	6.03888	18.5396	6.61409e-59	7.87167e-57	123.318
CHMP3	0.681546	5.67497	18.5385	6.69565e-59	7.91489e-57	123.306
PANK1	1.49216	3.34451	18.5346	6.98532e-59	8.20189e-57	123.264
ERLIN2	0.836918	5.33631	18.5272	7.57905e-59	8.83969e-57	123.182
RNF111	0.724522	4.4149	18.518	8.39635e-59	9.72809e-57	123.081
FBXO3	0.716201	4.34497	18.4586	1.61866e-58	1.86305e-56	122.428
GALK2	0.723962	3.69453	18.4544	1.69619e-58	1.93953e-56	122.381
GLUD2	0.974447	2.97262	18.4148	2.62804e-58	2.98556e-56	121.946
ZXDA	0.858219	3.05709	18.4097	2.77831e-58	3.13591e-56	121.891
DCAF7	0.747675	6.25726	18.4067	2.87269e-58	3.22165e-56	121.857
SYPL1	0.784305	7.75834	18.3703	4.29347e-58	4.78435e-56	121.458
VAPB	0.588645	4.9254	18.3691	4.34992e-58	4.81658e-56	121.445
RGL1	1.10158	6.18109	18.3442	5.73064e-58	6.3055e-56	121.171
PAIP2B	1.48265	3.17785	18.3277	6.87186e-58	7.51395e-56	120.99
ZBTB44	0.780959	5.04536	18.3261	6.9955e-58	7.60163e-56	120.972
COPS4	0.686278	5.30658	18.2819	1.13888e-57	1.22993e-55	120.488
HIPK2	1.27785	6.79534	18.2801	1.16209e-57	1.24728e-55	120.468
TMLHE	0.660847	3.72212	18.2793	1.17224e-57	1.25051e-55	120.459
VPS35	0.617416	5.93223	18.2721	1.26981e-57	1.34638e-55	120.38
SECISBP2L	0.819007	5.28102	18.264	1.38758e-57	1.46239e-55	120.291
MTREX	0.725668	5.3778	18.2588	1.4702e-57	1.54019e-55	120.234
STAM2	0.669316	4.6657	18.255	1.53203e-57	1.59541e-55	120.193
DYM	0.593024	4.77949	18.2425	1.75979e-57	1.82174e-55	120.055
AP1G1	0.674524	5.50239	18.2312	1.99143e-57	2.04942e-55	119.932
MMGT1	0.928221	5.60156	18.2285	2.05184e-57	2.09923e-55	119.903
INIP	0.637287	4.63637	18.2214	2.22003e-57	2.25811e-55	119.824
MYO9A	1.02168	4.31108	18.217	2.3311e-57	2.35737e-55	119.776
EPB41L5	0.984485	3.73243	18.1981	2.87118e-57	2.88686e-55	119.568
SNX29	1.05032	5.03114	18.1922	3.06397e-57	3.06309e-55	119.504
TMEM135	0.885571	5.10166	18.1742	3.73369e-57	3.71141e-55	119.307
RFC1	0.761313	5.1974	18.1693	3.93973e-57	3.89411e-55	119.254
FARP1	0.929775	4.20925	18.1565	4.53612e-57	4.4584e-55	119.114
IPP	0.767113	3.84128	18.1557	4.57619e-57	4.46131e-55	119.105
SLC25A30	0.940975	4.74354	18.1555	4.59008e-57	4.46131e-55	119.102
UBXN2B	0.85625	4.9954	18.1499	4.88076e-57	4.71762e-55	119.041
NPR3	2.62299	5.90865	18.1447	5.16715e-57	4.96699e-55	118.984
LGR4	1.1216	5.70276	18.1298	6.08717e-57	5.8194e-55	118.821
PAFAH1B1	0.670664	6.19599	18.1177	6.95899e-57	6.61671e-55	118.688
RAB11FIP2	0.929938	4.36699	18.1066	7.86546e-57	7.43817e-55	118.566
STARD7	0.524861	7.01591	18.1025	8.22267e-57	7.73417e-55	118.522
MARCHF8	0.749275	4.95101	18.0978	8.65868e-57	8.10072e-55	118.471
NNT	1.01072	5.25489	18.0903	9.40876e-57	8.75565e-55	118.388
TRAPPC8	0.74056	4.35332	18.0765	1.09541e-56	1.01398e-54	118.237
EGLN1	0.786952	6.30741	18.0495	1.47324e-56	1.35654e-54	117.942
SBF2	0.864882	3.87747	18.0469	1.51642e-56	1.38899e-54	117.914
RNF141	0.716851	4.68145	18.0389	1.65606e-56	1.509e-54	117.826
CLPX	0.557451	4.91236	18.026	1.90992e-56	1.7313e-54	117.684
AGPS	0.851736	5.32077	18.0206	2.02596e-56	1.82701e-54	117.626
WDR31	0.998525	2.71695	18.0193	2.05567e-56	1.8443e-54	117.611
IPO5	0.754331	5.96686	18.0025	2.47186e-56	2.20639e-54	117.428
GTF3C4	0.801585	4.0105	17.9953	2.67583e-56	2.37633e-54	117.349
CDC73	0.821254	5.34239	17.9848	3.00156e-56	2.65214e-54	117.235
ACAT1	1.26916	6.39653	17.9843	3.021e-56	2.6559e-54	117.228
SPIRE1	1.16274	5.0136	17.9819	3.10092e-56	2.71253e-54	117.202
DYNC1I2	0.628211	6.39535	17.9786	3.21598e-56	2.79919e-54	117.166
SLC35E1	0.635377	5.79182	17.9616	3.87629e-56	3.35721e-54	116.98
SPAG9	0.912559	5.71492	17.9497	4.41631e-56	3.80607e-54	116.851
AFF4	0.955558	5.8423	17.9476	4.51996e-56	3.87631e-54	116.828
CCDC121	0.751105	2.88555	17.9347	5.21074e-56	4.44692e-54	116.686
STK32B	1.52396	4.79162	17.9269	5.67491e-56	4.81954e-54	116.601
ATF6	0.711011	5.28	17.926	5.73332e-56	4.84563e-54	116.591
IDH3A	0.817154	3.59805	17.9181	6.24904e-56	5.2561e-54	116.506
ARHGAP42	1.24806	4.70429	17.9161	6.38627e-56	5.34582e-54	116.484
PTAR1	0.992358	4.52504	17.912	6.68635e-56	5.57036e-54	116.438
TM9SF2	0.719108	7.75165	17.9084	6.95574e-56	5.76733e-54	116.399
IBTK	0.731492	5.01984	17.9014	7.50891e-56	6.19662e-54	116.323
EIF3L	1.07779	7.16174	17.8958	7.98443e-56	6.5581e-54	116.262
UBE3A	0.588657	4.90556	17.8864	8.85258e-56	7.23719e-54	116.159
PLPP3	1.40152	7.75552	17.8785	9.65567e-56	7.85702e-54	116.073
PAFAH2	0.608728	4.76742	17.8595	1.18895e-55	9.62996e-54	115.866
SPTLC1	0.836717	5.87029	17.8495	1.32727e-55	1.07007e-53	115.757
TJP2	0.925935	5.42696	17.8466	1.37039e-55	1.09977e-53	115.725
MAML2	1.10006	5.2668	17.8378	1.51013e-55	1.20638e-53	115.628
TANGO6	0.68788	3.6231	17.8359	1.54164e-55	1.22232e-53	115.608
EXOC6B	0.673061	3.81987	17.8356	1.54597e-55	1.22232e-53	115.605
RHPN2	1.00636	5.2532	17.8353	1.55104e-55	1.22232e-53	115.602
WWC2	0.975145	4.52653	17.82	1.83517e-55	1.43419e-53	115.434
USP37	1.02723	2.41079	17.8199	1.83629e-55	1.43419e-53	115.434
HNRNPK	0.49088	8.73793	17.8153	1.93217e-55	1.49969e-53	115.383
STK24	0.799231	4.46093	17.8151	1.9373e-55	1.49969e-53	115.381
MRPL44	0.688692	6.26398	17.8125	1.99183e-55	1.53511e-53	115.353
SEC24B	0.71881	5.45325	17.7909	2.52432e-55	1.93697e-53	115.117
DDX1	0.516879	6.8232	17.7867	2.64491e-55	2.02064e-53	115.071
WIPF2	0.616534	5.37823	17.7855	2.67862e-55	2.0375e-53	115.058
RALBP1	0.743115	5.84252	17.763	3.4306e-55	2.59819e-53	114.812
METTL9	0.78444	6.68223	17.7513	3.89988e-55	2.94088e-53	114.685
KLHL12	0.539394	5.67528	17.7508	3.9202e-55	2.94351e-53	114.68
NCKAP1	0.756421	5.16759	17.7478	4.04919e-55	3.02738e-53	114.648
CPT2	0.961131	5.29762	17.7369	4.56697e-55	3.39997e-53	114.528
AP2B1	0.609854	7.08681	17.7088	6.21315e-55	4.6059e-53	114.222
RNF121	0.577591	5.31677	17.7027	6.63724e-55	4.88794e-53	114.156
IPO8	0.637285	5.34062	17.7026	6.6495e-55	4.88794e-53	114.154
CHIC1	0.738107	3.84362	17.6922	7.45356e-55	5.45607e-53	114.041
RNMT	0.761831	4.72386	17.6898	7.65027e-55	5.57673e-53	114.015
SYDE2	0.934046	2.01212	17.6815	8.37412e-55	6.07905e-53	113.925
SWT1	0.779979	3.467	17.6754	8.95383e-55	6.47302e-53	113.859
WDR47	0.753426	4.29379	17.6739	9.10044e-55	6.55194e-53	113.842
MOB3B	1.21144	4.60878	17.6713	9.36787e-55	6.71684e-53	113.814
SAP30L	0.762647	5.10478	17.6583	1.08039e-54	7.71486e-53	113.672
ATP11A	1.51036	6.31688	17.6347	1.39767e-54	9.93993e-53	113.416
THNSL1	0.777881	4.11193	17.6297	1.47759e-54	1.04658e-52	113.361
GAREM1	1.43927	4.74352	17.6237	1.5771e-54	1.11256e-52	113.296
CEBPZ	0.780767	5.83276	17.6222	1.60354e-54	1.12667e-52	113.279
PIK3C3	0.66224	3.73507	17.6215	1.6154e-54	1.13046e-52	113.272
PMS2	0.806693	3.98834	17.6166	1.70454e-54	1.18809e-52	113.218
MFN2	0.613705	6.44091	17.6155	1.72525e-54	1.19775e-52	113.206
CDKL2	1.16172	2.58317	17.6039	1.95793e-54	1.35391e-52	113.081
KIAA1958	0.87126	3.12309	17.6022	1.99604e-54	1.37483e-52	113.062
APPL1	0.807308	4.91828	17.6002	2.04043e-54	1.39989e-52	113.04
NAPEPLD	0.802219	3.90473	17.5745	2.70163e-54	1.84629e-52	112.761
PIAS1	0.675729	4.13384	17.5653	2.98967e-54	2.03518e-52	112.66
ASH1L	0.952306	4.63376	17.5535	3.39866e-54	2.30463e-52	112.532
DIS3	0.594628	4.19785	17.5468	3.65619e-54	2.46969e-52	112.46
EFCAB14	0.753024	6.89527	17.5412	3.89009e-54	2.61758e-52	112.398
PPP4R3B	0.71329	5.9682	17.5312	4.33766e-54	2.90756e-52	112.29
ENPP4	1.13738	5.16376	17.5227	4.7595e-54	3.17815e-52	112.198
RPRD2	0.735815	5.19893	17.5222	4.78747e-54	3.18467e-52	112.192
ATP7B	1.14608	3.55307	17.5214	4.83052e-54	3.20113e-52	112.183
JAK1	0.807108	7.57055	17.519	4.95603e-54	3.27192e-52	112.157
EXOC8	0.738894	4.15318	17.5166	5.08675e-54	3.34559e-52	112.131
DDAH1	1.19854	6.69976	17.5143	5.21881e-54	3.41959e-52	112.106
MEGF9	0.96053	4.68673	17.5115	5.38293e-54	3.51397e-52	112.075
CCDC186	0.825432	3.64491	17.5001	6.09103e-54	3.96144e-52	111.952
CLTC	0.72525	7.22411	17.4846	7.22084e-54	4.67884e-52	111.783
AKAP11	0.914566	4.91662	17.4784	7.72555e-54	4.9874e-52	111.716
GPR107	0.694174	5.77692	17.4716	8.31707e-54	5.34953e-52	111.643
MTF1	0.781374	3.56203	17.4567	9.79457e-54	6.27677e-52	111.48
SGCB	0.978729	7.0654	17.4555	9.921e-54	6.3346e-52	111.467
ACAA2	1.2575	7.38327	17.453	1.01929e-53	6.48456e-52	111.44
SPG11	0.703822	4.85425	17.4473	1.08485e-53	6.87664e-52	111.378
MRPS14	0.466929	5.2062	17.4399	1.17634e-53	7.42964e-52	111.298
RAD50	0.832308	5.12889	17.4391	1.18672e-53	7.44824e-52	111.289
G3BP2	0.817085	6.25238	17.439	1.1878e-53	7.44824e-52	111.288
CAPRIN1	0.684449	6.78598	17.4377	1.20424e-53	7.52435e-52	111.275
GNE	0.918504	5.13885	17.4332	1.26531e-53	7.87778e-52	111.225
ABCB7	0.692186	5.08102	17.414	1.56008e-53	9.64995e-52	111.017
KIDINS220	0.843682	5.16405	17.414	1.56098e-53	9.64995e-52	111.017
ANKFY1	0.748227	4.22937	17.4001	1.81647e-53	1.11899e-51	110.866
TBC1D15	0.64359	4.95117	17.3765	2.34882e-53	1.43856e-51	110.61
DTWD2	0.904187	3.40874	17.3764	2.35169e-53	1.43856e-51	110.609
UBR1	0.788448	3.98282	17.3687	2.55773e-53	1.55914e-51	110.526
IMMT	0.518049	6.47755	17.3681	2.57456e-53	1.56396e-51	110.519
XPR1	0.771379	5.02902	17.3444	3.33516e-53	2.01898e-51	110.262
ARL2BP	0.979793	4.45339	17.3282	3.98038e-53	2.40127e-51	110.086
USP12	0.742737	5.35965	17.3179	4.44887e-53	2.67467e-51	109.975
ZNF24	0.726685	5.44136	17.3158	4.55605e-53	2.72973e-51	109.952
SEC24C	1.03257	5.16951	17.3057	5.08598e-53	3.03129e-51	109.842
NCR3LG1	1.41874	2.61496	17.3053	5.10798e-53	3.03129e-51	109.838
FASTKD2	0.647702	4.47166	17.3052	5.11134e-53	3.03129e-51	109.837
GOLPH3L	0.645192	5.81794	17.3041	5.17417e-53	3.05818e-51	109.825
EIF3A	0.914146	6.77586	17.3002	5.39955e-53	3.18064e-51	109.783
KDM1B	0.883467	4.46141	17.2895	6.06771e-53	3.56224e-51	109.667
LYSMD3	0.878796	5.13246	17.2848	6.387e-53	3.73715e-51	109.616
RBBP5	0.549692	4.73421	17.2835	6.4724e-53	3.77449e-51	109.603
EIF4B	0.902661	8.39483	17.2784	6.84407e-53	3.97797e-51	109.547
KDM3B	0.750046	5.81806	17.2761	7.02082e-53	4.06587e-51	109.522
AQR	0.608983	4.10418	17.2758	7.04177e-53	4.06587e-51	109.519
GPRASP2	1.06245	4.1573	17.2695	7.5379e-53	4.33801e-51	109.451
DNAJC11	0.731617	4.71846	17.2657	7.85599e-53	4.50625e-51	109.41
RAD17	0.587821	4.98783	17.2628	8.11116e-53	4.63741e-51	109.378
MMADHC	0.673374	7.11832	17.262	8.18187e-53	4.6626e-51	109.37
RGP1	0.855206	4.79957	17.2561	8.72921e-53	4.95836e-51	109.305
SIK2	0.833116	5.21179	17.2528	9.04209e-53	5.11946e-51	109.27
ADH5	0.681031	6.95579	17.2515	9.17516e-53	5.17805e-51	109.256
YIPF6	0.554922	5.11636	17.2447	9.87729e-53	5.55637e-51	109.182
ORC4	0.639267	4.0844	17.2442	9.92907e-53	5.5676e-51	109.177
WASL	0.7268	6.4928	17.243	1.0059e-52	5.62245e-51	109.164
CSTF2T	0.622241	5.30387	17.2394	1.04617e-52	5.82889e-51	109.125
WASHC5	0.753896	5.49583	17.2358	1.08858e-52	6.04594e-51	109.086
CSNK1G1	0.658128	3.69783	17.2288	1.17478e-52	6.50406e-51	109.01
AASDHPPT	0.641124	5.07296	17.2214	1.27379e-52	7.02994e-51	108.93
RIN2	0.816241	6.12038	17.2193	1.30252e-52	7.16589e-51	108.907
GNG12	0.789844	7.17807	17.2178	1.32364e-52	7.25925e-51	108.891
CLIC4	1.11339	8.995	17.2146	1.37171e-52	7.49938e-51	108.856
RMND5A	0.799695	5.36949	17.208	1.47247e-52	8.02518e-51	108.785
RNF185	0.613681	6.00514	17.2045	1.52954e-52	8.31037e-51	108.748
SLC35F5	0.790495	5.27521	17.2018	1.57639e-52	8.53838e-51	108.718
CLCN3	0.798824	5.818	17.2011	1.58714e-52	8.57008e-51	108.711
TBC1D19	0.730344	3.66341	17.1995	1.61668e-52	8.70272e-51	108.693
COG6	0.686281	3.94723	17.1927	1.7407e-52	9.34159e-51	108.619
TRMT61B	0.69222	4.32323	17.1865	1.86038e-52	9.9533e-51	108.553
L2HGDH	1.04442	2.84993	17.1729	2.15739e-52	1.15072e-50	108.406
KIAA1549	1.00884	3.12809	17.1636	2.3865e-52	1.26905e-50	108.305
TOMM20	0.794789	8.39133	17.1617	2.43831e-52	1.29267e-50	108.284
STX12	0.615239	6.3176	17.1601	2.47902e-52	1.31028e-50	108.268
TRAPPC11	0.651091	4.777	17.1592	2.50497e-52	1.32002e-50	108.257
ATXN7L3B	0.615638	6.10352	17.1548	2.62673e-52	1.38002e-50	108.21
TFAM	0.665927	4.75566	17.1537	2.65799e-52	1.39226e-50	108.198
DAZAP2	0.550975	7.83324	17.1533	2.67074e-52	1.39477e-50	108.193
RBM47	0.8954	5.81403	17.1469	2.86373e-52	1.4911e-50	108.124
ANKRD40	0.693493	5.70702	17.1461	2.8896e-52	1.50011e-50	108.115
ITFG1	0.724348	5.4593	17.1457	2.90224e-52	1.50221e-50	108.111
TRAF6	0.738768	3.99412	17.1369	3.19339e-52	1.64804e-50	108.016
BLOC1S5	0.799233	5.32453	17.1321	3.36185e-52	1.72549e-50	107.965
VPS36	0.656622	5.43741	17.1321	3.3632e-52	1.72549e-50	107.964
FBXO28	0.698275	5.19064	17.1296	3.45575e-52	1.76779e-50	107.937
ZFR	0.619218	5.96681	17.1211	3.79041e-52	1.93333e-50	107.845
SRP72	0.632462	6.44086	17.1201	3.82952e-52	1.9476e-50	107.835
CPNE3	0.759132	6.23223	17.1178	3.92643e-52	1.9911e-50	107.81
ABCB10	0.760741	4.52825	17.0983	4.85344e-52	2.45407e-50	107.6
PATJ	1.13828	4.94213	17.0913	5.23969e-52	2.64174e-50	107.523
PLEKHA7	1.20472	4.01976	17.0859	5.55707e-52	2.7937e-50	107.465
TOR1AIP1	0.68389	5.37322	17.0799	5.93147e-52	2.97338e-50	107.4
KL	1.91244	5.69441	17.0769	6.12899e-52	3.06362e-50	107.368
BCAS2	0.552105	6.50671	17.0725	6.42349e-52	3.20168e-50	107.321
EFL1	0.602125	4.42865	17.0704	6.57489e-52	3.26783e-50	107.298
TDRD7	0.668295	4.61979	17.0646	7.00248e-52	3.47049e-50	107.235
ACLY	0.948466	8.44927	17.0573	7.58283e-52	3.7475e-50	107.156
RNF41	0.48029	5.00155	17.0503	8.18161e-52	4.03204e-50	107.08
POLR1B	0.68221	4.22868	17.0429	8.86217e-52	4.35516e-50	107.001
PURA	0.877525	4.58678	17.0422	8.92929e-52	4.37585e-50	106.994
STAG1	0.989191	4.27646	17.0393	9.21607e-52	4.50378e-50	106.962
SORL1	1.30781	4.79467	17.0389	9.25006e-52	4.5078e-50	106.958
ZYG11B	0.744612	4.73469	17.0355	9.60206e-52	4.66633e-50	106.921
FAM160A1	1.07026	2.04478	17.0333	9.83949e-52	4.76848e-50	106.897
SLC3A1	2.05811	7.62678	17.029	1.03063e-51	4.98093e-50	106.851
CHD9	0.839011	4.22403	17.016	1.18595e-51	5.71576e-50	106.711
MAP7	1.71006	5.03249	17.0071	1.30641e-51	6.27901e-50	106.615
LMBRD1	0.88936	7.38817	17.005	1.33628e-51	6.40497e-50	106.593
URI1	0.476681	5.56153	16.9998	1.41417e-51	6.75981e-50	106.536
PHOSPHO2	0.89885	2.8593	16.958	2.22611e-51	1.06119e-49	106.085
THAP5	0.71376	4.68871	16.9537	2.33179e-51	1.10855e-49	106.039
VPS26A	0.642324	6.14154	16.9495	2.44083e-51	1.15724e-49	105.994
CAT	1.00139	7.49888	16.9483	2.47142e-51	1.16858e-49	105.981
APPBP2	0.690028	4.42029	16.9479	2.48379e-51	1.17126e-49	105.976
KLHL11	1.03888	2.16642	16.9411	2.67287e-51	1.25672e-49	105.904
UNC119B	0.949107	5.91872	16.9409	2.67937e-51	1.25672e-49	105.901
KLHL8	0.625357	3.88621	16.9399	2.70772e-51	1.26662e-49	105.891
SCRN3	0.694595	4.25431	16.9396	2.7182e-51	1.26813e-49	105.887
FBXO7	0.497044	5.86914	16.9362	2.81912e-51	1.31171e-49	105.851
NEK1	0.683575	3.44663	16.9343	2.87833e-51	1.33571e-49	105.83
IFNAR1	0.659047	6.33107	16.9314	2.96779e-51	1.37068e-49	105.799
WDR72	1.85182	4.25558	16.9314	2.96936e-51	1.37068e-49	105.799
PKD2	0.874577	6.41584	16.9304	3.00165e-51	1.38194e-49	105.788
RAB3GAP2	0.663941	4.4367	16.93	3.01459e-51	1.38426e-49	105.784
TTC37	0.783746	5.65651	16.9283	3.07223e-51	1.40703e-49	105.765
HIPK3	0.735632	6.14832	16.9266	3.12738e-51	1.42855e-49	105.747
STRN	0.75299	4.2734	16.9174	3.4547e-51	1.57396e-49	105.648
SLC41A1	0.87577	5.25895	16.9138	3.59298e-51	1.6327e-49	105.609
DYNC2H1	0.931978	3.14883	16.9093	3.77133e-51	1.70636e-49	105.561
ZNF28	0.722519	3.67227	16.9092	3.77457e-51	1.70636e-49	105.56
MFSD9	0.681197	3.6697	16.9042	3.98643e-51	1.79749e-49	105.506
ATP6V1C1	0.646303	6.02001	16.8984	4.24498e-51	1.90915e-49	105.444
KDSR	0.664153	5.49057	16.8955	4.38213e-51	1.96578e-49	105.412
RAB3GAP1	0.566269	5.63615	16.8938	4.45997e-51	1.99558e-49	105.395
NRAS	0.744056	6.33709	16.8823	5.05529e-51	2.25618e-49	105.27
MFAP3	1.21823	4.55543	16.8662	6.01299e-51	2.67678e-49	105.098
ZNF45	0.71577	3.80505	16.8604	6.40559e-51	2.84431e-49	105.035
HMGCS1	0.830564	5.10429	16.8596	6.45853e-51	2.86055e-49	105.026
CCDC117	0.770929	1.93478	16.8591	6.49966e-51	2.8715e-49	105.02
MTMR10	0.663649	4.74238	16.8579	6.58092e-51	2.90008e-49	105.008
SDE2	0.827909	4.96115	16.8539	6.87197e-51	3.02073e-49	104.965
OSBPL8	0.900874	5.29785	16.853	6.94328e-51	3.04443e-49	104.955
DNAJC3	0.755456	6.53628	16.8524	6.98349e-51	3.0544e-49	104.949
CTCF	0.556084	5.90956	16.8425	7.77528e-51	3.39223e-49	104.842
PAQR5	1.2439	4.63473	16.8386	8.11423e-51	3.53131e-49	104.8
TTC19	0.564106	5.05956	16.8373	8.22945e-51	3.57256e-49	104.786
NPAT	0.769622	3.60291	16.8349	8.44088e-51	3.65528e-49	104.76
RAB14	0.676894	6.79166	16.8345	8.48195e-51	3.66399e-49	104.756
ADCY9	0.91056	4.56445	16.8305	8.85412e-51	3.81534e-49	104.713
ALDH6A1	1.42083	4.91777	16.828	9.09759e-51	3.91062e-49	104.686
HMG20A	0.774511	4.19635	16.8252	9.38017e-51	4.02221e-49	104.655
TLR3	1.25519	5.8912	16.8238	9.51392e-51	4.06959e-49	104.641
PAIP2	0.628177	6.68402	16.8036	1.18379e-50	5.05132e-49	104.424
KIAA0232	0.77842	4.93553	16.8021	1.2031e-50	5.12123e-49	104.408
PPARA	0.830397	4.08218	16.8002	1.22917e-50	5.21952e-49	104.387
CHUK	0.632695	3.97173	16.7998	1.23426e-50	5.22842e-49	104.383
TCTN3	0.543404	6.5061	16.7971	1.27073e-50	5.36991e-49	104.354
RBM12	0.662678	5.39416	16.7946	1.30576e-50	5.50466e-49	104.327
SEC23B	0.8358	6.34034	16.7925	1.3349e-50	5.61397e-49	104.305
GPD2	0.721757	4.48376	16.7868	1.42049e-50	5.9596e-49	104.243
SPART	0.782848	6.00325	16.7855	1.43989e-50	6.02652e-49	104.229
KCTD18	0.626792	4.09735	16.774	1.63044e-50	6.80779e-49	104.106
FBXL4	0.757495	4.11602	16.7736	1.63766e-50	6.82162e-49	104.102
NUP160	0.747184	4.84065	16.7646	1.80486e-50	7.50024e-49	104.005
CCDC25	0.643793	5.20991	16.76	1.898e-50	7.86859e-49	103.955
ABRAXAS1	0.922373	2.92393	16.7417	2.31296e-50	9.56626e-49	103.758
VAMP3	0.586948	7.56526	16.7398	2.35973e-50	9.73665e-49	103.738
ABLIM1	0.873714	6.02285	16.7338	2.51793e-50	1.0365e-48	103.674
STAM	0.589907	5.0021	16.733	2.53977e-50	1.04092e-48	103.665
AIDA	0.818669	4.9872	16.733	2.54056e-50	1.04092e-48	103.665
ATMIN	0.522783	5.48976	16.7322	2.56141e-50	1.04701e-48	103.657
AGGF1	0.611795	5.06693	16.7313	2.58576e-50	1.05449e-48	103.647
GLYR1	0.557245	6.25606	16.7288	2.65672e-50	1.08091e-48	103.621
RPA1	0.582928	5.94299	16.7281	2.67828e-50	1.08716e-48	103.613
KLHL9	0.780023	5.33333	16.7277	2.68849e-50	1.08878e-48	103.609
DNAJC16	0.691133	4.22798	16.7228	2.836e-50	1.14586e-48	103.556
SLC35A3	0.764513	4.6373	16.7136	3.1309e-50	1.2621e-48	103.457
ASH2L	0.568169	5.01844	16.7126	3.16599e-50	1.27331e-48	103.446
RNF38	0.851353	5.20903	16.7113	3.20953e-50	1.28786e-48	103.433
C6orf89	0.594825	6.14381	16.7057	3.41093e-50	1.36554e-48	103.372
SIRT1	0.760533	4.86463	16.6973	3.73564e-50	1.49212e-48	103.282
STAG2	0.81509	5.85257	16.6931	3.90628e-50	1.55673e-48	103.237
PIK3CB	0.853521	5.17038	16.6802	4.48989e-50	1.78524e-48	103.099
FBXL3	0.824501	5.35162	16.6709	4.96413e-50	1.96933e-48	102.999
AGL	0.786138	4.11487	16.6608	5.5388e-50	2.19234e-48	102.89
MFSD14A	0.678	6.25707	16.6567	5.78422e-50	2.28431e-48	102.847
CCNDBP1	0.615833	5.12258	16.6537	5.97665e-50	2.35499e-48	102.815
DIP2B	0.727907	4.44923	16.649	6.28632e-50	2.47014e-48	102.764
METTL15	0.50842	3.57027	16.6489	6.29712e-50	2.47014e-48	102.763
ITCH	0.640299	5.32131	16.6453	6.54114e-50	2.56012e-48	102.725
ACAD11	1.40751	2.66804	16.6391	6.99569e-50	2.73191e-48	102.658
FNDC3A	0.83079	5.66865	16.6308	7.65591e-50	2.98308e-48	102.568
ASAH1	0.96615	7.70632	16.6165	8.9269e-50	3.47058e-48	102.416
CNNM3	0.735399	5.3541	16.6073	9.86059e-50	3.82508e-48	102.317
TRIP11	0.839288	4.08574	16.5977	1.09324e-49	4.23146e-48	102.214
CDS1	1.16826	4.21373	16.5959	1.1141e-49	4.30269e-48	102.195
ZNF148	0.749326	4.65759	16.5935	1.14356e-49	4.40675e-48	102.17
TRIM23	0.754814	4.23846	16.5888	1.20299e-49	4.62557e-48	102.119
UTP25	0.690139	3.67735	16.5821	1.29348e-49	4.95482e-48	102.047
MBD5	0.627015	3.03599	16.582	1.29429e-49	4.95482e-48	102.046
WWP1	0.789479	5.55752	16.5773	1.36162e-49	5.20123e-48	101.996
SRBD1	0.614585	4.0895	16.5701	1.47136e-49	5.60816e-48	101.919
RAB4A	0.585843	5.46539	16.5583	1.67162e-49	6.3576e-48	101.792
CD2AP	0.798933	5.67327	16.5562	1.70866e-49	6.4844e-48	101.77
NAF1	0.669576	3.24492	16.554	1.74992e-49	6.62273e-48	101.747
DIP2C	0.89965	4.90096	16.5539	1.75269e-49	6.62273e-48	101.745
CEP104	0.627347	4.39547	16.5496	1.83461e-49	6.91735e-48	101.7
CDADC1	0.698451	3.76172	16.5434	1.96248e-49	7.38357e-48	101.633
MAP2K4	0.544893	4.72474	16.5417	1.99852e-49	7.50301e-48	101.615
SHLD2	0.709594	5.17151	16.5379	2.08165e-49	7.79837e-48	101.574
CDKL1	0.8803	2.21197	16.5362	2.12007e-49	7.92533e-48	101.556
FITM2	0.852123	4.39567	16.5348	2.15147e-49	8.02559e-48	101.541
TMEM38B	1.36402	5.27313	16.5268	2.34524e-49	8.72977e-48	101.456
UBR3	0.73622	4.49547	16.5242	2.41364e-49	8.96532e-48	101.427
C16orf72	0.598154	4.03291	16.523	2.44456e-49	9.06092e-48	101.414
PIK3C2A	0.881198	5.22274	16.5196	2.53596e-49	9.37984e-48	101.378
EARS2	0.592354	4.55326	16.5192	2.54595e-49	9.39691e-48	101.374
HHAT	0.796261	3.14043	16.5108	2.78575e-49	1.02603e-47	101.284
ATXN10	0.471925	6.03763	16.5101	2.8089e-49	1.03239e-47	101.276
HADHA	0.587279	8.39998	16.5062	2.92658e-49	1.07339e-47	101.235
RPRD1A	0.611429	4.66981	16.5034	3.01627e-49	1.10397e-47	101.205
EPRS1	0.737134	6.58457	16.5026	3.04223e-49	1.11114e-47	101.197
SOWAHC	1.0953	4.65408	16.4982	3.19137e-49	1.16319e-47	101.149
PUM1	0.557644	5.97428	16.495	3.30247e-49	1.20118e-47	101.115
WDR3	0.638899	3.76999	16.4938	3.34711e-49	1.21489e-47	101.102
PRPF8	0.711655	6.7609	16.4924	3.39828e-49	1.23091e-47	101.087
CCNI	0.821776	8.9004	16.4916	3.42575e-49	1.2383e-47	101.079
AASDH	0.619116	3.37549	16.4816	3.81393e-49	1.37577e-47	100.972
NKAPD1	0.520305	4.96324	16.4717	4.2452e-49	1.52818e-47	100.866
MYO6	0.922334	5.47274	16.4612	4.75142e-49	1.7069e-47	100.754
PRKAR1A	0.693808	7.46244	16.4553	5.0634e-49	1.81525e-47	100.691
APC	0.850964	3.88837	16.4509	5.30409e-49	1.89765e-47	100.644
FRMD3	1.49127	4.78935	16.446	5.59392e-49	1.99726e-47	100.591
FAM219B	0.771824	3.91429	16.4458	5.60595e-49	1.99748e-47	100.589
TBC1D5	0.653629	4.59296	16.4443	5.69423e-49	2.02481e-47	100.574
BRPF3	0.855139	4.99545	16.4321	6.49659e-49	2.30543e-47	100.443
DENND11	1.19815	5.62675	16.4292	6.69973e-49	2.37271e-47	100.412
EVC	1.32914	5.04526	16.4258	6.95067e-49	2.4566e-47	100.376
SNAP29	0.40704	5.16919	16.4087	8.35122e-49	2.94566e-47	100.193
IQGAP2	1.13802	4.4765	16.4083	8.38632e-49	2.95209e-47	100.189
CAND1	0.669046	5.13841	16.4058	8.61142e-49	3.02524e-47	100.163
RHBDD1	0.570581	4.49235	16.4036	8.82523e-49	3.09414e-47	100.138
AP1AR	0.788126	5.13517	16.4016	9.0125e-49	3.15348e-47	100.117
DMXL1	0.86679	4.43912	16.3998	9.18413e-49	3.20711e-47	100.099
SLC25A24	0.906072	4.79877	16.3917	1.00246e-48	3.49365e-47	100.012
MSH3	0.707937	4.31246	16.3867	1.05728e-48	3.67736e-47	99.9587
HOOK1	1.29523	5.25433	16.3839	1.08944e-48	3.7817e-47	99.9289
SHPRH	0.806345	1.89016	16.3836	1.09377e-48	3.78919e-47	99.925
SCAF11	0.728032	5.2422	16.3824	1.1072e-48	3.82817e-47	99.9128
SLC30A1	0.877346	5.70213	16.3782	1.1585e-48	3.99763e-47	99.8678
ADD3	0.906068	6.39485	16.378	1.16127e-48	3.9993e-47	99.8654
MIPEP	0.680824	4.7621	16.3775	1.16687e-48	4.0107e-47	99.8607
RALB	0.693598	7.42169	16.3672	1.30431e-48	4.4743e-47	99.75
ABCD3	0.770229	5.20225	16.3547	1.49166e-48	5.10696e-47	99.6166
PDK2	0.969121	5.25839	16.3495	1.57581e-48	5.38454e-47	99.562
PLEKHA2	0.893525	6.28572	16.337	1.80336e-48	6.15007e-47	99.4279
CCNG1	1.04072	7.8704	16.3361	1.81965e-48	6.19355e-47	99.419
NFATC3	0.769715	3.77199	16.3356	1.82947e-48	6.21485e-47	99.4137
ZC3H12C	0.828002	3.21939	16.3336	1.87044e-48	6.34173e-47	99.3916
MBP	0.754974	3.67146	16.3219	2.11945e-48	7.1721e-47	99.2674
PEX12	0.612841	4.12653	16.3198	2.16911e-48	7.32597e-47	99.2444
ARPP19	0.566374	6.75135	16.3139	2.30892e-48	7.78316e-47	99.1823
USP10	0.520792	5.91566	16.3118	2.36142e-48	7.94483e-47	99.16
MRPL30	0.4932	5.31624	16.3089	2.43687e-48	8.18293e-47	99.1287
MED1	0.801836	4.54424	16.3068	2.49174e-48	8.35115e-47	99.1066
ACER2	1.20194	3.02092	16.2942	2.85187e-48	9.53984e-47	98.9724
GLOD4	0.514222	5.55043	16.2894	3.00424e-48	1.00304e-46	98.9206
B3GALT9	0.903978	2.17203	16.2864	3.101e-48	1.03337e-46	98.8891
AP3M1	0.628032	4.95936	16.2784	3.37878e-48	1.1238e-46	98.8039
CRNKL1	0.50222	4.95651	16.2751	3.50086e-48	1.16219e-46	98.7686
LUZP1	0.839665	4.65224	16.269	3.73858e-48	1.23876e-46	98.7033
PTPN3	1.00333	4.23948	16.2637	3.95506e-48	1.30711e-46	98.6473
NF1	0.696523	3.88709	16.2636	3.95981e-48	1.30711e-46	98.6461
KAT7	0.578316	4.19837	16.263	3.98692e-48	1.31358e-46	98.6394
HEATR5B	0.751965	4.48303	16.2582	4.19546e-48	1.37969e-46	98.5887
SEPTIN11	0.770521	6.1548	16.2441	4.88144e-48	1.60227e-46	98.4382
UBE4A	0.758215	4.90521	16.2415	5.0185e-48	1.64396e-46	98.4106
FBXO11	0.838252	4.00716	16.2411	5.03588e-48	1.64396e-46	98.4072
POLR2B	0.617569	5.72458	16.2411	5.03667e-48	1.64396e-46	98.407
ZBTB6	0.757024	3.67362	16.2388	5.16156e-48	1.68159e-46	98.3827
RABL3	0.673668	4.62959	16.2375	5.23751e-48	1.70286e-46	98.3682
ASB7	0.501697	4.03733	16.2373	5.24631e-48	1.70286e-46	98.3665
TBL1X	0.942371	5.68595	16.236	5.32367e-48	1.72477e-46	98.352
RBL2	0.860724	5.60882	16.2341	5.43137e-48	1.75641e-46	98.3321
ZRANB1	0.823609	3.53102	16.2329	5.50244e-48	1.77611e-46	98.3191
DDB1	0.486453	6.17621	16.2287	5.75357e-48	1.85375e-46	98.2748
CSNK1A1	0.807089	5.54868	16.2242	6.04017e-48	1.94251e-46	98.2265
TSR1	0.614144	5.17488	16.2212	6.23133e-48	2.00032e-46	98.1955
SARAF	0.780896	9.38613	16.2102	7.01615e-48	2.24812e-46	98.0776
RSF1	0.684357	3.95504	16.2094	7.07254e-48	2.26205e-46	98.0696
NUDT21	0.728244	5.82429	16.208	7.17835e-48	2.2917e-46	98.0549
ASB8	0.437925	5.339	16.2039	7.49864e-48	2.38959e-46	98.0115
ARHGAP24	1.03297	4.94709	16.2026	7.60645e-48	2.41954e-46	97.9973
PTPRK	0.938035	5.61609	16.2016	7.69294e-48	2.44261e-46	97.986
EIF4G2	0.64301	8.42483	16.1964	8.12743e-48	2.57589e-46	97.9314
CLCN5	1.39535	4.75298	16.1938	8.355e-48	2.64323e-46	97.904
SMAD5	0.700307	5.14911	16.1908	8.63108e-48	2.72565e-46	97.8717
BCL2	1.18305	5.68954	16.1903	8.67298e-48	2.73394e-46	97.8669
ZXDB	0.628143	3.54471	16.1896	8.74309e-48	2.75109e-46	97.8589
RASEF	1.13361	3.76811	16.1892	8.77802e-48	2.75712e-46	97.8549
TEAD1	0.865317	5.2346	16.1873	8.96274e-48	2.81009e-46	97.8342
CYFIP2	1.10016	5.97353	16.1819	9.49649e-48	2.97211e-46	97.7767
BLOC1S6	0.623773	5.42645	16.177	1.00068e-47	3.12622e-46	97.7247
PPM1A	0.707871	4.67483	16.1665	1.11945e-47	3.49103e-46	97.6132
NCOA1	0.71086	5.04348	16.1635	1.15612e-47	3.599e-46	97.5812
GCC2	0.838318	4.17007	16.1589	1.21408e-47	3.7727e-46	97.5325
RAG1	0.801292	1.62328	16.1585	1.21948e-47	3.78278e-46	97.5281
NDFIP2	0.851755	5.88359	16.1579	1.22719e-47	3.79995e-46	97.5219
ACBD3	0.76715	6.03161	16.1511	1.31959e-47	4.07885e-46	97.4497
PHAX	0.589737	5.29579	16.1454	1.40178e-47	4.32525e-46	97.3897
NEO1	0.849945	5.56347	16.1403	1.4814e-47	4.56287e-46	97.3347
C11orf54	1.32801	6.57384	16.1361	1.54918e-47	4.76324e-46	97.2903
LMBRD2	0.868155	4.07961	16.1343	1.57891e-47	4.84613e-46	97.2714
DDX46	0.680394	4.67582	16.1334	1.59413e-47	4.8843e-46	97.2618
EHHADH	1.56093	6.59744	16.1299	1.65442e-47	5.06017e-46	97.2249
PIK3R4	0.683878	4.7319	16.1285	1.67959e-47	5.12818e-46	97.2099
MKLN1	0.818236	4.01732	16.1275	1.69821e-47	5.17599e-46	97.199
LMTK2	0.793645	4.65002	16.1228	1.78612e-47	5.43445e-46	97.1488
UBE4B	0.684449	4.54552	16.1129	1.98547e-47	6.03051e-46	97.0437
C9orf64	0.787136	5.30191	16.1069	2.11515e-47	6.41326e-46	96.9808
SLC30A6	0.633392	4.77434	16.106	2.13609e-47	6.46555e-46	96.971
MTMR6	0.733294	5.12526	16.1006	2.26292e-47	6.83762e-46	96.9136
FEM1B	0.615807	5.36144	16.0974	2.34261e-47	7.06621e-46	96.8792
ITGA6	1.16577	6.97432	16.094	2.42891e-47	7.31389e-46	96.8433
BTRC	0.569335	4.00266	16.092	2.4801e-47	7.4552e-46	96.8226
RAB3IP	1.32433	4.31162	16.0891	2.55879e-47	7.67855e-46	96.7915
DYNC1LI2	0.899305	5.5712	16.0889	2.56371e-47	7.68016e-46	96.7896
WAPL	0.641246	5.23136	16.0742	3.00108e-47	8.97503e-46	96.633
WDR11	0.666795	4.59519	16.0734	3.0261e-47	9.03442e-46	96.6248
DDX60	0.999084	4.84428	16.0725	3.05612e-47	9.10847e-46	96.615
SCO1	0.525111	3.72245	16.0635	3.36375e-47	1.00083e-45	96.5197
DMGDH	1.53044	5.70582	16.063	3.38126e-47	1.00377e-45	96.5145
HERC3	0.861865	4.44533	16.0629	3.38511e-47	1.00377e-45	96.5134
WARS2	0.641989	4.52405	16.0604	3.47655e-47	1.02914e-45	96.4869
APPL2	0.682499	5.13732	16.0553	3.67191e-47	1.08514e-45	96.4325
FAN1	0.757986	3.64208	16.054	3.72306e-47	1.0984e-45	96.4188
RB1	0.795243	6.0871	16.0439	4.14344e-47	1.22036e-45	96.3125
RBBP9	0.719196	5.59034	16.0407	4.28834e-47	1.26092e-45	96.2783
PRMT5	0.901502	5.62681	16.0332	4.64698e-47	1.36408e-45	96.1985
ADNP2	0.679066	4.32437	16.032	4.7032e-47	1.37826e-45	96.1865
MANEA	0.986638	4.79507	16.0318	4.7164e-47	1.37982e-45	96.1837
WDR7	0.600436	2.98322	16.0282	4.90132e-47	1.43153e-45	96.1455
LIFR	1.33291	4.87719	16.0265	4.98802e-47	1.45442e-45	96.1281
PDZD8	0.88603	4.53384	16.0231	5.1739e-47	1.50611e-45	96.0917
MAT2B	0.705265	6.53246	16.0185	5.43447e-47	1.57934e-45	96.0429
ZNF322	0.67072	2.49663	16.0179	5.46921e-47	1.5868e-45	96.0365
CBLL1	0.638572	4.51059	16.0137	5.72023e-47	1.65688e-45	95.9919
SETD7	0.883085	4.95366	16.0122	5.81029e-47	1.67948e-45	95.9764
TMEM167B	0.535446	5.72701	16.0121	5.81746e-47	1.67948e-45	95.9752
PCGF5	0.741345	5.54272	16.0094	5.98938e-47	1.72626e-45	95.9462
RIOK3	0.641234	6.194	16.0066	6.16991e-47	1.77537e-45	95.9167
RSBN1	0.682847	4.29438	16.006	6.20926e-47	1.78376e-45	95.9104
DHX40	0.601805	5.70522	15.9972	6.82156e-47	1.95645e-45	95.8169
SLU7	0.557531	5.63553	15.9943	7.03525e-47	2.01443e-45	95.7863
TYW3	0.634258	4.46589	15.9933	7.10687e-47	2.03161e-45	95.7762
DNAL1	0.624914	3.52592	15.9924	7.18038e-47	2.04928e-45	95.766
ANKRD17	0.719686	5.10176	15.9891	7.43306e-47	2.11794e-45	95.7316
MAN1A2	0.777436	4.78498	15.9875	7.56394e-47	2.15173e-45	95.7143
SNX7	0.847671	6.16004	15.9872	7.58174e-47	2.15329e-45	95.7119
AGO1	0.638798	3.97295	15.9863	7.65602e-47	2.17086e-45	95.7022
B3GALNT1	0.987011	5.06539	15.9856	7.71262e-47	2.18219e-45	95.6949
ALDH9A1	0.709184	7.20131	15.9855	7.72091e-47	2.18219e-45	95.6938
SESTD1	0.894293	4.04024	15.9827	7.96214e-47	2.24674e-45	95.6633
MRPL49	0.636084	6.35306	15.981	8.09951e-47	2.28182e-45	95.6463
EIF4H	0.605613	8.32276	15.9801	8.18266e-47	2.30154e-45	95.6361
FAM8A1	0.713144	5.76268	15.9794	8.24107e-47	2.31425e-45	95.629
SEPTIN10	0.873505	6.20407	15.9751	8.62502e-47	2.41577e-45	95.5838
ARFGEF2	0.754914	4.96472	15.9751	8.63023e-47	2.41577e-45	95.5832
TMED5	0.866436	5.73205	15.9746	8.67108e-47	2.42333e-45	95.5785
FAT4	1.1338	3.23206	15.9699	9.11921e-47	2.54451e-45	95.5284
MICU2	0.608332	5.53049	15.9629	9.83115e-47	2.73879e-45	95.4537
MRPL45	0.568045	6.50083	15.9625	9.86705e-47	2.74442e-45	95.4501
GFM2	0.692859	4.79169	15.9522	1.10171e-46	3.05942e-45	95.3405
ZW10	0.578642	4.47118	15.9456	1.18201e-46	3.27723e-45	95.2706
GHITM	0.592787	8.33535	15.9413	1.2367e-46	3.42343e-45	95.2256
VPS13D	0.744159	3.74885	15.9408	1.24273e-46	3.4347e-45	95.2208
ETFDH	0.79388	4.94814	15.9395	1.26083e-46	3.47574e-45	95.2064
RNF19B	0.864598	5.98802	15.9394	1.26156e-46	3.47574e-45	95.2058
PGK1	0.904374	9.51724	15.9389	1.26886e-46	3.49035e-45	95.2001
KBTBD3	0.667743	2.77611	15.938	1.28141e-46	3.51936e-45	95.1903
GSTCD	0.717852	2.87829	15.9156	1.62573e-46	4.45801e-45	94.9538
ATP5F1B	0.620637	9.8812	15.9148	1.63881e-46	4.48684e-45	94.9458
ARCN1	0.571725	7.49382	15.9116	1.69568e-46	4.63531e-45	94.9119
BCKDHA	0.800874	3.25446	15.9009	1.901e-46	5.18847e-45	94.7983
FAM98B	0.573552	4.42322	15.8981	1.9582e-46	5.33625e-45	94.7689
SH3D19	0.833719	4.90465	15.8799	2.37747e-46	6.46871e-45	94.576
ATP11C	0.85326	4.4413	15.8777	2.43343e-46	6.6107e-45	94.5529
TRIP4	0.497029	5.25978	15.87	2.64045e-46	7.16197e-45	94.4718
ARL5A	0.737607	5.30589	15.8668	2.73229e-46	7.39033e-45	94.4378
AFG1L	0.496137	2.06584	15.8667	2.73309e-46	7.39033e-45	94.4375
CDKN2AIP	0.617322	4.88456	15.864	2.81535e-46	7.601e-45	94.408
TAB3	0.624687	3.63588	15.8525	3.17911e-46	8.56988e-45	94.2873
RBM18	0.624182	4.73411	15.8489	3.30366e-46	8.89193e-45	94.2491
MED13	0.739249	4.66628	15.8442	3.47301e-46	9.33338e-45	94.1994
VPS41	0.639528	5.17364	15.8436	3.49358e-46	9.37426e-45	94.1935
ZNF561	0.605532	4.45262	15.8429	3.52186e-46	9.43567e-45	94.1855
MSANTD4	0.603638	3.98072	15.8401	3.62937e-46	9.70885e-45	94.1556
RNF11	0.656645	7.27313	15.8367	3.75909e-46	1.00405e-44	94.1207
CANX	0.79749	9.6465	15.8324	3.93828e-46	1.05031e-44	94.0744
ESYT1	0.624499	6.92014	15.8298	4.04724e-46	1.07772e-44	94.0473
BTBD1	0.609704	5.89149	15.8296	4.0548e-46	1.0781e-44	94.0455
LPCAT3	1.03216	4.78294	15.8215	4.42197e-46	1.17394e-44	93.9593
USP34	0.971982	3.92034	15.81	4.99388e-46	1.32376e-44	93.8384
SPATA18	1.3568	5.2063	15.8061	5.20457e-46	1.37752e-44	93.7974
KIF16B	0.719211	4.10765	15.805	5.26345e-46	1.391e-44	93.7862
CEPT1	0.680153	3.94085	15.8026	5.40223e-46	1.42552e-44	93.7603
UHRF1BP1L	0.746789	4.23624	15.7998	5.56506e-46	1.46628e-44	93.7308
KLHL20	0.732026	4.50917	15.7928	5.99173e-46	1.57632e-44	93.6574
ZNF699	0.908516	2.20711	15.7901	6.16722e-46	1.62005e-44	93.6287
AMOTL1	1.02671	4.72884	15.778	7.01587e-46	1.84022e-44	93.5006
CIAO1	0.387295	6.37133	15.7768	7.10341e-46	1.86039e-44	93.4882
SMARCAD1	0.643759	4.66459	15.77	7.63048e-46	1.99545e-44	93.4171
NBAS	0.591077	4.79646	15.7696	7.66262e-46	2.00086e-44	93.4129
DARS2	0.684979	4.70442	15.7678	7.8182e-46	2.03844e-44	93.393
FAM210A	0.643578	4.54183	15.765	8.05384e-46	2.09675e-44	93.3634
M6PR	0.887044	6.47457	15.7564	8.81727e-46	2.2921e-44	93.2734
PCM1	0.717764	5.04161	15.748	9.63802e-46	2.50174e-44	93.185
XPO7	0.578525	5.47361	15.7441	1.00475e-45	2.60418e-44	93.1436
CRY2	1.00669	5.65784	15.7436	1.01053e-45	2.61526e-44	93.1379
ING3	0.730279	3.92639	15.743	1.01644e-45	2.62668e-44	93.1321
COG5	0.660278	4.1285	15.7408	1.04006e-45	2.68375e-44	93.1093
GDI2	0.608886	8.0875	15.7405	1.04397e-45	2.68989e-44	93.1056
RBM7	0.641423	3.89408	15.7335	1.12361e-45	2.89083e-44	93.0325
NARS2	0.587441	4.36753	15.7277	1.1951e-45	3.07023e-44	92.9712
IL17RD	1.2201	2.9051	15.7189	1.31195e-45	3.36548e-44	92.8785
GCC1	0.657644	4.44326	15.7127	1.40087e-45	3.58831e-44	92.8133
PPP1R21	0.638488	5.28129	15.7111	1.42507e-45	3.64498e-44	92.7963
VPS13B	0.843503	3.57532	15.7078	1.47524e-45	3.76778e-44	92.7619
SIN3A	0.553213	4.51844	15.7075	1.48103e-45	3.77705e-44	92.758
PNPO	0.787518	5.49348	15.7027	1.55856e-45	3.969e-44	92.7073
TRIP12	0.693696	5.88098	15.6996	1.60919e-45	4.09196e-44	92.6756
DNAJC27	0.675407	2.94531	15.6954	1.68367e-45	4.27514e-44	92.6306
ERCC4	0.631406	2.65182	15.6769	2.04749e-45	5.19143e-44	92.4362
SGMS1	0.690419	4.59554	15.6702	2.19727e-45	5.56313e-44	92.366
RCBTB2	0.890983	6.06718	15.6678	2.25541e-45	5.70208e-44	92.3401
UQCRC2	0.598304	7.02926	15.6664	2.28888e-45	5.77836e-44	92.3254
PLCL2	0.925564	4.03703	15.6637	2.35372e-45	5.93348e-44	92.2977
USP32	0.679467	4.2497	15.6602	2.442e-45	6.14717e-44	92.2611
MEF2A	0.813478	5.88956	15.6558	2.56049e-45	6.43617e-44	92.214
BPNT1	0.634046	5.11427	15.6502	2.71547e-45	6.81595e-44	92.1556
RANBP2	0.742223	5.02176	15.6466	2.8208e-45	7.07018e-44	92.1178
WDR35	0.75531	4.12578	15.6437	2.90918e-45	7.28128e-44	92.0871
ELF1	0.806938	6.02717	15.6311	3.32341e-45	8.30616e-44	91.9548
DYNLL2	0.631745	6.15351	15.6301	3.35936e-45	8.38403e-44	91.9441
MAPK14	0.593465	5.27097	15.6298	3.36908e-45	8.3963e-44	91.9412
C4orf3	0.621427	7.9273	15.6219	3.66179e-45	9.11281e-44	91.8584
NUP153	0.78393	5.27071	15.6196	3.75433e-45	9.32984e-44	91.8336
SGPP2	1.374	5.70722	15.6144	3.96693e-45	9.84418e-44	91.7789
CD46	0.705917	6.94113	15.6131	4.0217e-45	9.96596e-44	91.7653
PHF3	0.814828	5.19082	15.6125	4.04416e-45	1.00074e-43	91.7597
DCAF12	0.56347	5.48829	15.6095	4.17462e-45	1.03157e-43	91.7282
RAVER2	0.863592	4.21974	15.6067	4.30181e-45	1.0615e-43	91.6984
LYRM7	0.692733	4.24648	15.6014	4.54783e-45	1.12062e-43	91.6431
UEVLD	0.610463	4.30566	15.5983	4.70045e-45	1.1566e-43	91.6103
UBE2D3	0.483892	6.82292	15.5956	4.83958e-45	1.18916e-43	91.5813
THAP1	0.560324	4.19413	15.5949	4.87481e-45	1.19614e-43	91.5741
EHBP1	0.931745	5.08401	15.5894	5.16483e-45	1.26553e-43	91.5167
METAP2	0.568762	6.02328	15.5893	5.17258e-45	1.26565e-43	91.5152
SLC17A5	0.830001	5.64153	15.5871	5.2947e-45	1.29373e-43	91.492
PLRG1	0.451494	5.25288	15.5828	5.53854e-45	1.35142e-43	91.4472
SDAD1	0.670486	4.77315	15.5686	6.43479e-45	1.56768e-43	91.2982
CLN5	0.589559	4.52755	15.5684	6.44984e-45	1.56768e-43	91.2959
FKTN	0.750967	3.8186	15.5683	6.45171e-45	1.56768e-43	91.2956
C17orf80	0.520733	4.504	15.5647	6.70296e-45	1.62647e-43	91.2576
ARHGAP35	0.750444	5.42401	15.5635	6.7881e-45	1.64485e-43	91.2451
ELP4	0.668814	4.9855	15.5622	6.88334e-45	1.66562e-43	91.2312
FCHO2	0.793971	5.61197	15.5532	7.56826e-45	1.82882e-43	91.137
MAIP1	0.621199	5.19466	15.5493	7.89023e-45	1.90399e-43	91.0956
TMCO3	0.763242	4.55029	15.5479	8.00917e-45	1.93003e-43	91.0807
AVPR1B	1.64191	2.58485	15.5395	8.74772e-45	2.10511e-43	90.993
MID2	0.857757	3.62155	15.5278	9.89985e-45	2.37909e-43	90.8701
SNX13	0.676969	3.85464	15.5218	1.05438e-44	2.53037e-43	90.8075
CAB39	0.621571	6.05178	15.5161	1.12019e-44	2.68462e-43	90.7473
CUL4A	0.505927	5.29822	15.5086	1.21149e-44	2.89945e-43	90.6694
OPA1	0.584582	5.02174	15.5078	1.22163e-44	2.91972e-43	90.6612
MAP2K5	0.49759	3.96698	15.5052	1.25629e-44	2.99847e-43	90.6334
CAMSAP1	0.666468	4.23976	15.5035	1.27955e-44	3.04982e-43	90.6151
AKAP10	0.559955	4.86835	15.4981	1.3543e-44	3.22359e-43	90.5587
FTO	0.796989	5.2798	15.4962	1.38101e-44	3.28272e-43	90.5393
VPS54	0.587979	5.06663	15.4911	1.45784e-44	3.46064e-43	90.4855
SLC25A13	0.684354	5.45624	15.4909	1.46047e-44	3.46218e-43	90.4837
CLOCK	0.713493	3.98214	15.4838	1.57439e-44	3.72719e-43	90.4091
TRUB1	0.695198	4.74664	15.4834	1.58067e-44	3.73701e-43	90.4051
IMPA2	1.23203	7.20571	15.4752	1.72292e-44	4.06781e-43	90.3195
ATP11B	0.772517	4.80937	15.4666	1.88668e-44	4.44845e-43	90.2292
AFF1	0.879227	6.22576	15.4663	1.89274e-44	4.45672e-43	90.2261
HAUS2	0.547478	4.24004	15.4615	1.9901e-44	4.67969e-43	90.1762
RNF169	0.921558	3.33012	15.4611	1.99913e-44	4.69459e-43	90.1717
SERTAD2	0.70288	5.39278	15.4604	2.01411e-44	4.72343e-43	90.1643
HLF	1.43678	4.10978	15.4574	2.07943e-44	4.8701e-43	90.1326
FRK	0.900031	3.4943	15.4572	2.08427e-44	4.8749e-43	90.1303
MBTPS1	0.495049	5.79748	15.4555	2.12099e-44	4.95417e-43	90.1129
SYNRG	0.599677	4.16271	15.4552	2.12802e-44	4.96396e-43	90.1096
RNF13	0.673688	6.64875	15.4544	2.14661e-44	5.00066e-43	90.101
ZC3H13	0.746836	4.86268	15.447	2.31998e-44	5.39735e-43	90.0238
AKAP1	0.608398	5.36484	15.4453	2.36202e-44	5.48785e-43	90.006
UFL1	0.759636	5.63663	15.4385	2.53709e-44	5.87464e-43	89.9349
COX10	0.461766	4.13498	15.4384	2.53846e-44	5.87464e-43	89.9344
SYNJ2BP	0.723596	4.72935	15.4384	2.53857e-44	5.87464e-43	89.9343
ICE2	0.519888	3.41623	15.4309	2.7476e-44	6.34998e-43	89.8557
SOCS7	0.816724	3.67374	15.4291	2.80164e-44	6.46632e-43	89.8363
RO60	0.778871	4.33684	15.4242	2.9484e-44	6.79609e-43	89.7856
PDXDC1	0.569212	5.71607	15.4235	2.97238e-44	6.84233e-43	89.7776
ASNSD1	0.569409	5.97483	15.4233	2.97656e-44	6.84296e-43	89.7762
DDHD2	0.714995	4.35458	15.4196	3.09664e-44	7.10967e-43	89.7369
DPP4	1.69909	7.01801	15.4087	3.47216e-44	7.9614e-43	89.6231
HMGN4	0.718412	7.441	15.4079	3.50211e-44	8.01956e-43	89.6146
RIT1	0.850209	6.4125	15.4004	3.78824e-44	8.66131e-43	89.5365
AP3B1	0.569662	5.23857	15.4003	3.79226e-44	8.66131e-43	89.5355
STAT5B	0.584339	6.13523	15.4002	3.79788e-44	8.66283e-43	89.534
TAL2	1.5871	3.05348	15.3992	3.83507e-44	8.73627e-43	89.5243
BRAF	0.668822	4.01589	15.3961	3.96255e-44	9.01493e-43	89.4918
FASTKD5	0.597135	4.65968	15.3899	4.23066e-44	9.61239e-43	89.4268
SNX1	0.481319	5.66368	15.3874	4.34159e-44	9.85165e-43	89.4011
SAMM50	0.468445	5.08282	15.3863	4.39204e-44	9.95321e-43	89.3896
ARHGAP32	0.877807	3.78989	15.3855	4.42989e-44	1.0026e-42	89.3811
DSG2	1.23981	6.34829	15.3807	4.66262e-44	1.05391e-42	89.3302
PJA1	0.699281	4.8306	15.3741	4.99318e-44	1.12717e-42	89.2621
ZNF664	0.593855	6.30899	15.3717	5.12453e-44	1.15533e-42	89.2363
TOPORS	0.671246	4.65836	15.3652	5.48833e-44	1.23576e-42	89.1682
PPP6C	0.560579	6.13485	15.3619	5.67876e-44	1.27699e-42	89.1343
CRIM1	1.07269	7.58634	15.3587	5.87198e-44	1.31875e-42	89.101
FREM2	1.48029	2.52351	15.358	5.91535e-44	1.32678e-42	89.0937
ATP10D	0.837058	4.49341	15.3562	6.02776e-44	1.35026e-42	89.075
UBQLN1	0.574182	6.02538	15.3541	6.16337e-44	1.37888e-42	89.0529
DHX29	0.611443	5.02986	15.3525	6.2673e-44	1.40034e-42	89.0363
SPTBN1	0.954566	7.09445	15.3515	6.33481e-44	1.41362e-42	89.0256
XPC	0.706575	5.24282	15.3406	7.10077e-44	1.58252e-42	88.9122
INTS14	0.426345	5.24115	15.3403	7.12777e-44	1.58652e-42	88.9084
ARIH1	0.517601	3.75016	15.3383	7.27624e-44	1.61751e-42	88.888
BROX	0.577836	5.63158	15.3295	7.97876e-44	1.77143e-42	88.7964
AFTPH	0.706423	5.30812	15.3253	8.34448e-44	1.85028e-42	88.7518
LZTFL1	0.598175	3.78488	15.321	8.72692e-44	1.93263e-42	88.7073
MSH2	0.64445	4.50931	15.3165	9.15158e-44	2.02411e-42	88.6601
USP1	0.729539	5.09013	15.3145	9.34431e-44	2.06413e-42	88.6394
UTP4	0.636012	5.4304	15.3127	9.52024e-44	2.10034e-42	88.6208
KPNA6	0.577941	5.44086	15.3124	9.55681e-44	2.10575e-42	88.617
PCNX1	0.799373	3.98102	15.3115	9.64054e-44	2.12153e-42	88.6084
CEP20	0.579193	6.1331	15.3084	9.96536e-44	2.19025e-42	88.5754
TSN	0.490378	6.18282	15.2971	1.12214e-43	2.46322e-42	88.4575
NCOA2	0.765888	4.59131	15.292	1.18378e-43	2.59528e-42	88.4043
CYP51A1	0.863003	1.90424	15.2906	1.20129e-43	2.63035e-42	88.3898
PARS2	0.618585	3.52583	15.2824	1.30861e-43	2.86177e-42	88.3047
PLEKHF2	0.724576	5.1772	15.2817	1.31822e-43	2.87919e-42	88.2975
ARMH3	0.417429	4.95834	15.2786	1.36161e-43	2.97026e-42	88.2653
ATP5PB	0.481492	7.22126	15.2731	1.44236e-43	3.14248e-42	88.208
EPC2	0.672979	4.57218	15.272	1.45972e-43	3.17634e-42	88.1962
SRFBP1	0.719767	4.0771	15.2659	1.55673e-43	3.38323e-42	88.1322
QSER1	0.73893	4.06336	15.2578	1.6942e-43	3.67742e-42	88.0481
SLC27A2	2.15644	5.30904	15.2571	1.70714e-43	3.70092e-42	88.0406
SLC39A9	0.617401	5.72675	15.2569	1.71101e-43	3.70471e-42	88.0383
LMBR1	0.650006	4.15149	15.2562	1.72207e-43	3.72406e-42	88.0319
PIK3CA	0.788272	3.91043	15.2542	1.75867e-43	3.7985e-42	88.011
MBTPS2	0.737682	3.95551	15.2521	1.79776e-43	3.87815e-42	87.9892
DIAPH1	0.737096	7.24079	15.2485	1.86819e-43	4.02513e-42	87.951
DSTYK	0.659325	4.08907	15.245	1.93815e-43	4.17072e-42	87.9145
PPFIBP1	0.977575	5.66704	15.2446	1.94519e-43	4.18073e-42	87.9109
SBNO1	0.59642	4.37755	15.2439	1.96034e-43	4.20812e-42	87.9032
ARHGAP5	0.869233	5.05593	15.241	2.0201e-43	4.33108e-42	87.8733
TMEM170B	0.737247	2.93791	15.2302	2.26354e-43	4.84708e-42	87.7603
KLHL32	1.00218	2.14253	15.2279	2.3183e-43	4.95827e-42	87.7365
GLCE	0.793299	4.4845	15.2172	2.59157e-43	5.53596e-42	87.6258
KIAA1109	0.894748	4.09747	15.2142	2.67624e-43	5.70985e-42	87.5938
NUS1	0.62618	5.04802	15.2083	2.84666e-43	6.06606e-42	87.5325
C11orf58	0.551615	5.9601	15.2081	2.85161e-43	6.0692e-42	87.5308
GPBP1L1	0.462977	5.85338	15.2057	2.92502e-43	6.2179e-42	87.5055
SENP8	0.589149	2.37789	15.2044	2.96351e-43	6.29207e-42	87.4925
HNRNPU	0.498081	7.43047	15.2032	3.00366e-43	6.36959e-42	87.4792
COX11	0.547088	4.92958	15.2001	3.10014e-43	6.56621e-42	87.4477
LSM14A	0.524521	7.02786	15.1961	3.23514e-43	6.84386e-42	87.4054
DHX15	0.610254	5.65898	15.195	3.27281e-43	6.9152e-42	87.3939
SLC4A4	1.42114	6.18745	15.1893	3.47128e-43	7.3257e-42	87.3354
FBXL17	0.671612	4.3173	15.1853	3.62254e-43	7.6357e-42	87.293
MAPK9	0.502516	4.7093	15.1843	3.66028e-43	7.70597e-42	87.2827
TIRAP	0.590806	3.36599	15.1841	3.66538e-43	7.70742e-42	87.2813
NAA30	0.671898	3.9155	15.1802	3.81975e-43	8.02239e-42	87.2403
PGAM1	0.840635	6.8761	15.172	4.16357e-43	8.73401e-42	87.1547
NUBPL	0.580397	2.90523	15.1716	4.17829e-43	8.75439e-42	87.1512
NBEA	0.952445	2.90192	15.1695	4.27013e-43	8.93611e-42	87.1296
ZNF658	0.572562	1.8289	15.1664	4.41397e-43	9.22609e-42	87.0967
JKAMP	0.582012	5.323	15.1663	4.41963e-43	9.22691e-42	87.0954
KHDRBS1	0.509614	7.59366	15.1632	4.56527e-43	9.5196e-42	87.0632
RAB18	0.545425	5.82415	15.1557	4.9381e-43	1.02848e-41	86.9852
ARL14EP	0.451877	4.34199	15.1543	5.0073e-43	1.04165e-41	86.9714
RBMXL1	0.61477	3.94455	15.1525	5.10345e-43	1.06039e-41	86.9525
RNF6	0.591221	5.04611	15.1505	5.21305e-43	1.08188e-41	86.9313
SLC1A1	1.35278	5.92042	15.1493	5.27505e-43	1.09345e-41	86.9196
RAB21	0.577489	5.00483	15.1462	5.45291e-43	1.12898e-41	86.8866
ATP7A	0.740705	3.70122	15.1448	5.53187e-43	1.14397e-41	86.8724
ERMP1	0.814611	4.83433	15.1412	5.7429e-43	1.18621e-41	86.8352
DDX50	0.554052	6.00723	15.1311	6.38651e-43	1.31759e-41	86.7296
CCNYL1	0.769258	4.59794	15.1284	6.56564e-43	1.35296e-41	86.7021
DIS3L	0.535855	4.71554	15.1243	6.85443e-43	1.4108e-41	86.6594
KIF13A	0.750778	4.30088	15.1218	7.0324e-43	1.44573e-41	86.6339
MBLAC2	0.703313	3.1053	15.1214	7.06548e-43	1.44988e-41	86.6292
TGFBRAP1	0.578285	4.71468	15.1213	7.06916e-43	1.44988e-41	86.6287
ELP3	0.518661	4.85725	15.1207	7.11459e-43	1.45749e-41	86.6223
PKP4	0.834778	5.88628	15.1158	7.49188e-43	1.53299e-41	86.571
PLPBP	0.648957	6.25019	15.1114	7.84097e-43	1.60254e-41	86.5258
AHCYL1	0.519003	7.0937	15.1055	8.33961e-43	1.70247e-41	86.4645
ZNF510	0.685166	3.30726	15.1048	8.40231e-43	1.71327e-41	86.4571
ITSN2	0.655501	4.56791	15.1009	8.75049e-43	1.78219e-41	86.4167
CPPED1	0.531985	5.19954	15.0963	9.18631e-43	1.86877e-41	86.3684
ANAPC1	0.604441	2.65001	15.096	9.20851e-43	1.87111e-41	86.366
IPO7	0.720355	6.4682	15.0921	9.59796e-43	1.94799e-41	86.3249
IFIH1	0.804209	5.06695	15.0835	1.05002e-42	2.12862e-41	86.2356
IPO9	0.515051	4.81965	15.0807	1.08141e-42	2.18972e-41	86.2063
CTTNBP2NL	0.740134	4.93362	15.0778	1.11376e-42	2.25263e-41	86.177
PTPN11	0.706115	6.15432	15.0771	1.12254e-42	2.26777e-41	86.1692
BICRAL	0.79866	4.29707	15.0758	1.1371e-42	2.29453e-41	86.1564
TTC33	0.754995	4.73999	15.071	1.19577e-42	2.41015e-41	86.1064
NIPAL3	0.811011	4.6732	15.0693	1.21743e-42	2.45097e-41	86.0886
SH3RF1	0.730408	4.61536	15.0679	1.23578e-42	2.48505e-41	86.0738
ABHD2	0.961839	5.51507	15.0676	1.23888e-42	2.48842e-41	86.0713
USP38	0.710085	4.34026	15.065	1.27301e-42	2.55406e-41	86.0443
SMARCA2	0.772735	5.88282	15.0645	1.28058e-42	2.5663e-41	86.0384
UCHL5	0.518299	4.29535	15.0614	1.32215e-42	2.64657e-41	86.0066
TTC30B	0.665351	3.64207	15.0604	1.33635e-42	2.67193e-41	85.996
GAPVD1	0.577226	4.02451	15.0486	1.51115e-42	3.01799e-41	85.8739
LCMT2	0.562518	3.0744	15.0472	1.53367e-42	3.05948e-41	85.8592
EEF1AKNMT	0.545088	4.94566	15.0457	1.55766e-42	3.10379e-41	85.8438
PRUNE2	1.56287	5.79113	15.0442	1.58127e-42	3.14725e-41	85.8288
C6orf120	0.748132	5.3346	15.0438	1.58826e-42	3.15757e-41	85.8244
LONP2	0.486315	5.2171	15.0428	1.60585e-42	3.18891e-41	85.8135
GMFB	0.743677	4.82506	15.0377	1.69296e-42	3.35809e-41	85.761
GNB1	0.479795	8.10641	15.0365	1.71357e-42	3.39512e-41	85.749
CTNNA1	0.564293	7.87351	15.0335	1.76848e-42	3.49995e-41	85.7176
UBE2G1	0.558018	5.1334	15.031	1.81592e-42	3.58977e-41	85.6913
POLK	0.676003	4.00225	15.0211	2.01262e-42	3.97413e-41	85.5892
KLF12	0.821857	3.78411	15.017	2.09978e-42	4.14156e-41	85.547
EXOC5	0.719866	4.34759	15.0064	2.34632e-42	4.62262e-41	85.4367
PANK3	0.744081	4.65556	15.0041	2.4033e-42	4.72955e-41	85.4129
ALDH5A1	0.899036	4.52732	15.0035	2.41845e-42	4.75402e-41	85.4067
PDHX	0.428928	4.75607	15.0016	2.46732e-42	4.84464e-41	85.3868
CDC23	0.536369	5.16162	14.9983	2.5534e-42	5.00804e-41	85.3527
FBXO38	0.548893	4.43718	14.9979	2.56447e-42	5.02412e-41	85.3484
IBA57	0.654749	2.66414	14.9954	2.63136e-42	5.1494e-41	85.3228
GID4	0.588199	3.86932	14.9932	2.69209e-42	5.26236e-41	85.3002
DCTN1	0.642876	5.94477	14.991	2.75434e-42	5.37803e-41	85.2774
UBE3C	0.604806	5.15683	14.9905	2.76884e-42	5.40033e-41	85.2722
ZNF260	0.574871	4.10136	14.988	2.84177e-42	5.53639e-41	85.2464
DDX3X	0.795717	7.19114	14.9875	2.85592e-42	5.55777e-41	85.2415
PPARGC1A	1.36344	3.41558	14.9858	2.90829e-42	5.65339e-41	85.2234
SLC44A3	1.07523	5.72481	14.9808	3.06309e-42	5.9477e-41	85.1719
PRPF18	0.480128	4.30262	14.9801	3.08534e-42	5.98425e-41	85.1647
TAF10	-0.690765	4.86797	-14.9766	3.20066e-42	6.20105e-41	85.1282
ZNF33B	0.85939	4.95159	14.975	3.25433e-42	6.29807e-41	85.1117
CCNT1	0.631185	4.63202	14.9688	3.47271e-42	6.71328e-41	85.0472
ZNF697	0.888403	3.742	14.9682	3.49277e-42	6.7446e-41	85.0415
HMGCR	0.653979	4.43136	14.9655	3.59309e-42	6.93067e-41	85.0133
ATAD1	0.546108	5.34532	14.9634	3.67219e-42	7.07545e-41	84.9917
FAM114A2	0.506694	4.34186	14.9617	3.73897e-42	7.19618e-41	84.9738
ATRX	0.691548	4.22445	14.9612	3.75905e-42	7.22688e-41	84.9685
ZNF737	0.876144	3.38279	14.9591	3.84177e-42	7.3778e-41	84.9468
SOS1	0.694049	4.96504	14.9508	4.18689e-42	8.03175e-41	84.8614
TNS3	0.74507	6.59527	14.9495	4.24264e-42	8.1298e-41	84.8482
TTC30A	0.767877	3.94563	14.9457	4.41481e-42	8.45044e-41	84.8087
USP33	0.509337	5.31806	14.9425	4.56388e-42	8.72623e-41	84.7757
SEC23IP	0.560679	4.66325	14.9304	5.17793e-42	9.88951e-41	84.6503
NRIP1	0.896022	5.08123	14.9259	5.42644e-42	1.03528e-40	84.6037
TOGARAM1	0.716148	3.25879	14.9239	5.54042e-42	1.05588e-40	84.5831
IGF2R	0.840435	5.90617	14.9209	5.71199e-42	1.08739e-40	84.5528
ROCK1	0.814593	4.72911	14.9207	5.72406e-42	1.0885e-40	84.5507
KATNAL1	0.653899	3.91876	14.916	6.01083e-42	1.1418e-40	84.5021
BECN1	0.643518	4.82922	14.9154	6.04761e-42	1.14754e-40	84.496
SP2	0.688184	5.09169	14.9107	6.35307e-42	1.20419e-40	84.4471
CLINT1	0.692102	6.16167	14.9105	6.3655e-42	1.20524e-40	84.4452
IPPK	0.551475	1.79	14.9103	6.38256e-42	1.20717e-40	84.4425
NR3C2	1.12525	3.1315	14.9065	6.6392e-42	1.25435e-40	84.4033
PLEKHM3	0.802862	2.03424	14.9038	6.82564e-42	1.28818e-40	84.3758
SLC40A1	1.2129	7.46775	14.8978	7.2653e-42	1.36968e-40	84.3138
GAB1	0.781415	3.85343	14.8947	7.50204e-42	1.41279e-40	84.2819
PINK1	0.877605	5.19451	14.8914	7.76917e-42	1.46152e-40	84.2472
MGAT4A	0.814491	5.18128	14.8895	7.91974e-42	1.48825e-40	84.2281
ZNF330	0.518576	5.47974	14.8871	8.11828e-42	1.52392e-40	84.2035
CREB1	0.685823	4.46085	14.8864	8.18143e-42	1.53413e-40	84.1958
RAB11FIP5	0.742468	6.19582	14.8774	8.98029e-42	1.68212e-40	84.1032
SOCS6	0.689935	4.47267	14.869	9.80273e-42	1.83421e-40	84.0162
CTBP2	0.604896	5.06119	14.8688	9.82339e-42	1.83611e-40	84.0141
GNA13	0.736337	6.40167	14.8644	1.02806e-41	1.91952e-40	83.9689
ENDOD1	0.829807	6.30678	14.8624	1.04959e-41	1.95762e-40	83.9483
TXNDC16	0.955572	3.84516	14.8618	1.05572e-41	1.96696e-40	83.9425
FAM120A	0.594526	6.76912	14.8611	1.06388e-41	1.98007e-40	83.9349
DUSP16	0.655354	5.02361	14.8592	1.08506e-41	2.01733e-40	83.9153
TNFRSF19	1.35575	4.56504	14.8588	1.0892e-41	2.02288e-40	83.9115
BCL2L13	0.517683	5.45544	14.8575	1.10402e-41	2.04824e-40	83.8981
PIGF	0.490581	3.22509	14.8547	1.13729e-41	2.10773e-40	83.8686
TOX4	0.610993	5.34102	14.852	1.16956e-41	2.16455e-40	83.8408
CILK1	0.718942	4.21866	14.8519	1.17043e-41	2.16455e-40	83.8401
UMAD1	0.663283	4.76942	14.8437	1.27395e-41	2.35351e-40	83.7559
TERF2	0.441958	4.68783	14.8431	1.28277e-41	2.3673e-40	83.749
ZNF845	0.617471	3.08181	14.8412	1.30798e-41	2.41129e-40	83.7297
INTS2	0.635448	3.44625	14.8397	1.32797e-41	2.44557e-40	83.7146
GEMIN5	0.609695	4.66391	14.8352	1.3919e-41	2.56061e-40	83.6679
TIMM21	0.484634	4.01532	14.8338	1.41177e-41	2.59442e-40	83.6538
PRKAA1	0.666725	5.86201	14.8323	1.43515e-41	2.63462e-40	83.6375
BBS7	0.627715	3.83269	14.8297	1.47442e-41	2.70388e-40	83.6107
RIF1	0.712881	3.97325	14.8265	1.52294e-41	2.78993e-40	83.5785
SMARCA5	0.614462	5.58357	14.825	1.54687e-41	2.83081e-40	83.563
PRKAR2A	0.608057	4.83081	14.8226	1.58559e-41	2.89862e-40	83.5384
PEX11B	0.437554	6.34016	14.8181	1.66137e-41	3.03399e-40	83.4921
ZNF776	0.670179	3.94635	14.8158	1.70289e-41	3.10657e-40	83.4675
PRKD1	0.929472	4.0525	14.8143	1.72826e-41	3.14956e-40	83.4529
CYFIP1	0.576579	5.90334	14.8093	1.82129e-41	3.31566e-40	83.4008
ZBTB4	0.614743	6.41056	14.8071	1.86347e-41	3.38893e-40	83.378
EPS8	0.803093	6.65037	14.8043	1.91883e-41	3.48598e-40	83.3489
ATP5F1A	0.568752	7.15849	14.7971	2.06609e-41	3.74962e-40	83.2755
TUBGCP3	0.556144	4.03361	14.7929	2.15901e-41	3.91418e-40	83.2318
PITPNA	0.502036	6.42542	14.7907	2.20904e-41	4.00074e-40	83.209
SLAIN2	0.564434	5.19079	14.7893	2.23946e-41	4.05165e-40	83.1954
SETX	0.712763	5.0536	14.7863	2.31199e-41	4.17854e-40	83.1638
TGFBR2	1.1415	7.86888	14.7799	2.46849e-41	4.45679e-40	83.0987
SEC63	0.603069	5.54519	14.7796	2.47762e-41	4.46865e-40	83.095
HUWE1	0.730157	5.88236	14.7773	2.53614e-41	4.56949e-40	83.0718
SMAD4	0.572545	4.58216	14.7758	2.57822e-41	4.64053e-40	83.0555
ZNRF3	0.222566	0.267902	14.7743	2.61613e-41	4.70393e-40	83.041
HELQ	0.515118	3.96019	14.7729	2.65524e-41	4.76935e-40	83.0262
ECHDC1	0.5828	5.10864	14.7674	2.81117e-41	5.04425e-40	82.9695
PARG	0.536141	3.84107	14.7668	2.82869e-41	5.07049e-40	82.9634
NAA15	0.602614	4.26337	14.7643	2.90188e-41	5.19452e-40	82.938
INO80	0.598748	4.55059	14.7643	2.90383e-41	5.19452e-40	82.9373
TAF1B	0.65681	3.99789	14.764	2.91243e-41	5.20458e-40	82.9344
DENND5B	0.742523	3.48187	14.7605	3.01977e-41	5.39091e-40	82.8984
PTPRA	0.458368	6.43139	14.7553	3.18591e-41	5.68169e-40	82.8452
TSPAN12	1.37189	7.51082	14.752	3.29726e-41	5.8743e-40	82.8111
NOP9	0.65778	4.75388	14.7466	3.48585e-41	6.20396e-40	82.7558
ALDH3A2	1.09094	6.47854	14.7431	3.61453e-41	6.42644e-40	82.7198
NIPSNAP1	0.761625	7.00456	14.7403	3.72012e-41	6.60747e-40	82.6912
ZNF184	0.693356	3.9448	14.7332	4.00395e-41	7.10436e-40	82.6182
MOAP1	0.757574	6.338	14.7319	4.0604e-41	7.19723e-40	82.6043
ZNF14	0.599576	3.80941	14.7293	4.17244e-41	7.38834e-40	82.5772
KBTBD7	0.723268	3.5931	14.7284	4.21162e-41	7.45018e-40	82.568
ARFIP1	0.469755	5.19903	14.726	4.31571e-41	7.62661e-40	82.5437
TLN2	1.02682	4.40619	14.7131	4.93083e-41	8.70483e-40	82.4113
UHMK1	0.639042	5.86828	14.7123	4.97118e-41	8.76722e-40	82.4032
ZNF253	0.658261	3.6907	14.7119	4.99149e-41	8.79418e-40	82.3992
PRRC1	0.586879	5.30786	14.7095	5.12083e-41	9.01298e-40	82.3738
NFKB1	0.691159	5.53246	14.7094	5.12626e-41	9.01347e-40	82.3727
SLC30A4	0.592154	3.09588	14.7089	5.15295e-41	9.05129e-40	82.3676
DOCK7	0.744738	3.81031	14.7069	5.25733e-41	9.22537e-40	82.3476
FBXW2	0.609684	4.64808	14.7038	5.42695e-41	9.51348e-40	82.3161
C1D	0.583879	4.17407	14.7022	5.5216e-41	9.66971e-40	82.2989
USP46	0.610085	2.95743	14.6981	5.75641e-41	1.00708e-39	82.2575
FPGT	0.615339	4.30569	14.6943	5.98912e-41	1.04675e-39	82.2182
ZBTB14	0.516797	4.44888	14.6925	6.1016e-41	1.06534e-39	82.1997
XRN2	0.628253	6.66345	14.6923	6.11473e-41	1.06657e-39	82.1976
SERBP1	0.517399	6.96282	14.6915	6.16631e-41	1.0745e-39	82.1892
SGMS2	0.962305	4.65632	14.6894	6.30155e-41	1.09697e-39	82.1677
RRAGD	1.07954	5.52717	14.688	6.39191e-41	1.11121e-39	82.1535
DNAJA2	0.41663	6.15658	14.688	6.39606e-41	1.11121e-39	82.1529
YES1	0.765558	5.77086	14.6828	6.7497e-41	1.17149e-39	82.0994
HS2ST1	0.649289	5.03542	14.6717	7.57003e-41	1.31256e-39	81.9855
METAP1	0.506765	5.39818	14.662	8.3676e-41	1.44942e-39	81.886
CNOT4	0.479985	4.19824	14.66	8.54039e-41	1.47788e-39	81.8656
DDX6	0.536991	5.86475	14.6575	8.76046e-41	1.51447e-39	81.8404
TIMP3	1.54179	3.72282	14.6562	8.88274e-41	1.53409e-39	81.8266
STAMBP	0.428291	4.76521	14.6488	9.58121e-41	1.65309e-39	81.7514
SMC3	0.746233	5.74084	14.6483	9.63088e-41	1.66002e-39	81.7463
SIAE	0.682301	5.30994	14.6455	9.91645e-41	1.70756e-39	81.7172
INSYN2B	1.46644	1.76739	14.6372	1.08088e-40	1.8594e-39	81.6316
KLHDC2	0.719377	4.89072	14.637	1.08298e-40	1.86117e-39	81.6297
UBQLN2	0.5341	5.8058	14.6331	1.127e-40	1.93343e-39	81.5901
EXOC4	0.523152	5.1839	14.6331	1.12724e-40	1.93343e-39	81.5899
LRRK2	1.36308	5.44951	14.6283	1.18443e-40	2.02955e-39	81.5408
CTDSPL	0.69807	5.29249	14.6213	1.27356e-40	2.18014e-39	81.4687
LRATD2	0.99737	5.73047	14.6197	1.29438e-40	2.2136e-39	81.4526
CDK19	0.855712	4.87173	14.6169	1.33223e-40	2.27611e-39	81.424
GIN1	0.552589	3.02581	14.603	1.53829e-40	2.6256e-39	81.2811
DPP8	0.589232	4.35545	14.5978	1.62241e-40	2.76649e-39	81.2282
MUL1	0.581926	6.16773	14.5971	1.63442e-40	2.78424e-39	81.2209
CSTF1	0.356142	4.89987	14.594	1.68643e-40	2.87004e-39	81.1898
LARS1	0.508095	6.06772	14.5928	1.70798e-40	2.90348e-39	81.1771
COPA	0.539846	7.42875	14.5927	1.70939e-40	2.90348e-39	81.1763
ICE1	0.678447	4.3987	14.5911	1.73869e-40	2.95037e-39	81.1594
THUMPD1	0.520247	5.67178	14.5825	1.9e-40	3.22098e-39	81.0713
KIFAP3	0.545623	5.41752	14.5762	2.02716e-40	3.43322e-39	81.007
ACTR6	0.515082	4.57156	14.575	2.05162e-40	3.47129e-39	80.995
PRDM4	0.534826	5.23595	14.5745	2.06372e-40	3.48838e-39	80.9892
RAPGEF2	0.910956	4.7795	14.5731	2.09309e-40	3.53461e-39	80.9752
FRS2	0.607577	4.15499	14.5716	2.12611e-40	3.58692e-39	80.9596
CLCC1	0.583206	4.27889	14.5689	2.18631e-40	3.68492e-39	80.9319
ACP1	0.447969	6.29729	14.5677	2.21346e-40	3.7271e-39	80.9196
SH3BGRL3	-0.791406	8.44691	-14.5658	2.25737e-40	3.79738e-39	80.9001
FAM161B	0.685399	3.03827	14.5619	2.34903e-40	3.94777e-39	80.8606
RAB29	0.893652	5.56081	14.5606	2.37944e-40	3.99504e-39	80.8478
KAT6A	0.717877	4.49736	14.5579	2.44669e-40	4.10401e-39	80.8201
KAT5	0.613059	5.26709	14.5558	2.50047e-40	4.19021e-39	80.7985
ARMCX3	0.604896	6.15569	14.5541	2.546e-40	4.26241e-39	80.7806
EP300	0.721475	5.58434	14.5537	2.55633e-40	4.27562e-39	80.7766
KANSL1L	0.921662	4.58937	14.5512	2.62386e-40	4.38437e-39	80.7507
SLC35A5	0.656352	5.11381	14.5447	2.80274e-40	4.6788e-39	80.6851
RC3H2	0.772595	4.33502	14.5443	2.81655e-40	4.69739e-39	80.6803
KLF3	0.656924	5.36498	14.5421	2.87914e-40	4.7972e-39	80.6584
MMAA	0.647782	3.58497	14.5353	3.0901e-40	5.14379e-39	80.5882
SNRNP200	0.654636	6.59155	14.5351	3.09551e-40	5.14791e-39	80.5865
LIN54	0.585188	3.58147	14.5226	3.52019e-40	5.8486e-39	80.4587
GCLC	0.730296	4.20758	14.5208	3.58738e-40	5.95457e-39	80.44
LRCH1	0.722552	4.76428	14.5204	3.60238e-40	5.9738e-39	80.4358
NECAP1	0.499593	5.35969	14.5182	3.68297e-40	6.10167e-39	80.4138
AGAP1	0.7735	4.16211	14.5147	3.81843e-40	6.32009e-39	80.378
TMEM170A	0.555871	4.4755	14.5121	3.92286e-40	6.48681e-39	80.3512
TMCC3	1.11556	5.0479	14.5081	4.08501e-40	6.74856e-39	80.3109
C1orf210	1.9693	4.17985	14.5065	4.15253e-40	6.85363e-39	80.2946
APP	0.698654	9.94775	14.506	4.17657e-40	6.88682e-39	80.2889
CADPS2	0.746186	4.53386	14.504	4.26406e-40	7.02445e-39	80.2683
SH3BGRL2	0.969871	4.99741	14.495	4.67634e-40	7.69638e-39	80.1766
LRP6	0.898559	4.17289	14.4946	4.69335e-40	7.71712e-39	80.173
BCKDHB	0.727719	4.01462	14.4904	4.90351e-40	8.05511e-39	80.1295
TMEM59	0.474207	7.18907	14.4806	5.4197e-40	8.89471e-39	80.0301
SLC31A1	0.760499	5.03023	14.4792	5.50231e-40	9.02183e-39	80.0151
CNOT6L	0.725787	4.91267	14.4771	5.62342e-40	9.2091e-39	79.9935
SNX4	0.67065	6.08652	14.477	5.62705e-40	9.2091e-39	79.9928
MTO1	0.479866	3.16124	14.4754	5.72233e-40	9.35628e-39	79.9761
RETSAT	0.684363	6.55414	14.4735	5.83438e-40	9.53057e-39	79.9569
DIRAS2	1.59519	4.51591	14.4712	5.97484e-40	9.75091e-39	79.9332
MCUR1	0.4644	4.57794	14.4685	6.14206e-40	1.00116e-38	79.9058
DCLRE1A	0.527197	3.74719	14.4684	6.14603e-40	1.00116e-38	79.9052
FAM120B	0.589201	4.76554	14.4645	6.39831e-40	1.04129e-38	79.8652
HSPA9	0.604843	8.18722	14.4613	6.61035e-40	1.0748e-38	79.8328
RRM1	0.598767	5.54822	14.4612	6.61995e-40	1.07536e-38	79.8314
RCBTB1	0.733537	4.83568	14.4588	6.78491e-40	1.10113e-38	79.8069
NCOR1	0.617703	5.09832	14.4585	6.80132e-40	1.10277e-38	79.8045
OXSR1	0.536974	5.22871	14.4535	7.16464e-40	1.16061e-38	79.7529
ANKRD13C	0.555173	4.53959	14.4482	7.56261e-40	1.22394e-38	79.6992
HAT1	0.534738	4.45212	14.448	7.57734e-40	1.22519e-38	79.6972
GALC	0.806933	5.09804	14.4473	7.63252e-40	1.23297e-38	79.69
PARP4	0.759009	6.10331	14.4469	7.66166e-40	1.23654e-38	79.6862
XRCC6	0.380743	8.23314	14.4451	7.80684e-40	1.25881e-38	79.6676
AZI2	0.591714	3.37811	14.4432	7.95927e-40	1.2822e-38	79.6484
KIF5B	0.603365	6.61661	14.4421	8.05681e-40	1.29672e-38	79.6363
NUP205	0.623374	4.77143	14.4416	8.09403e-40	1.30152e-38	79.6317
TOB2	0.692639	6.39058	14.4394	8.27944e-40	1.33011e-38	79.6092
GALNT4	0.486312	0.756351	14.4389	8.32411e-40	1.33606e-38	79.6039
GPN3	0.522166	4.97241	14.4365	8.52749e-40	1.36745e-38	79.5799
COPB1	0.519033	6.84284	14.4339	8.75771e-40	1.40308e-38	79.5534
DCAF10	0.543407	4.31385	14.4322	8.91312e-40	1.42578e-38	79.536
TNKS2	0.690196	5.53814	14.4322	8.91574e-40	1.42578e-38	79.5357
TRAK2	0.616525	5.32066	14.4292	9.19207e-40	1.46863e-38	79.5053
SMC2	0.749149	3.92358	14.4248	9.62147e-40	1.53584e-38	79.46
EPHA4	1.21097	3.39322	14.4205	1.00534e-39	1.60331e-38	79.4164
MED21	0.591277	4.96956	14.4184	1.02681e-39	1.63607e-38	79.3954
KIFBP	0.578499	5.38553	14.4166	1.04638e-39	1.66574e-38	79.3766
FZD5	1.09231	4.45743	14.4159	1.05426e-39	1.67676e-38	79.3692
POT1	0.631259	4.43639	14.4155	1.05861e-39	1.68214e-38	79.3651
REST	0.650559	4.49139	14.4122	1.09486e-39	1.73816e-38	79.3316
KRAS	0.63019	4.70879	14.41	1.11972e-39	1.77601e-38	79.3093
BPTF	0.759615	4.37423	14.4036	1.1956e-39	1.89466e-38	79.2442
YLPM1	0.761762	4.20016	14.4017	1.21956e-39	1.93087e-38	79.2245
MYCBP2	0.828459	4.0815	14.3994	1.24792e-39	1.97399e-38	79.2017
CTSO	0.776834	7.16532	14.3987	1.25668e-39	1.98605e-38	79.1947
MARCHF6	0.634125	6.20241	14.3953	1.30118e-39	2.05453e-38	79.1602
EPM2A	0.6012	2.63312	14.3952	1.30249e-39	2.05475e-38	79.1592
CMTR2	0.611526	3.93929	14.3888	1.3912e-39	2.19166e-38	79.0937
ETV3	0.693995	4.24812	14.3888	1.39179e-39	2.19166e-38	79.0933
ZNF136	0.548451	3.3882	14.3886	1.39479e-39	2.19442e-38	79.0912
PUM2	0.500821	6.26737	14.387	1.41801e-39	2.22893e-38	79.0748
ARMT1	0.737326	5.59033	14.3854	1.44121e-39	2.26338e-38	79.0586
SLC16A4	1.21077	7.04371	14.3828	1.47902e-39	2.31899e-38	79.0329
DNAJB14	0.615866	4.03302	14.3828	1.47927e-39	2.31899e-38	79.0327
ANKMY2	0.62249	5.27248	14.3822	1.48802e-39	2.3306e-38	79.0269
UBXN4	0.575499	6.92616	14.3801	1.52096e-39	2.38008e-38	79.0051
PIGO	0.649786	4.54412	14.3783	1.54886e-39	2.42156e-38	78.9871
CDC42SE2	0.739515	6.5912	14.3775	1.56261e-39	2.44089e-38	78.9783
ARNT	0.51716	5.3923	14.374	1.61901e-39	2.52672e-38	78.9431
YIPF5	0.684924	6.25957	14.3683	1.71726e-39	2.67767e-38	78.8846
RAB6A	0.494763	7.05446	14.3665	1.74902e-39	2.72476e-38	78.8664
MFSD8	0.645596	4.11671	14.3611	1.84784e-39	2.87616e-38	78.8118
KCTD20	0.659605	5.917	14.3609	1.85137e-39	2.87909e-38	78.8099
FZD1	0.997817	6.55026	14.3608	1.854e-39	2.88062e-38	78.8085
GATM	1.60914	7.21732	14.36	1.86953e-39	2.90216e-38	78.8002
GLE1	0.513923	5.50503	14.3598	1.87328e-39	2.90542e-38	78.7982
ANO6	0.751873	6.75825	14.359	1.88903e-39	2.92725e-38	78.7899
SALL1	1.13813	5.58912	14.3558	1.95101e-39	3.02061e-38	78.7578
CPT1A	0.832257	6.09824	14.3556	1.95522e-39	3.02446e-38	78.7557
USF3	0.696783	3.09715	14.3555	1.95773e-39	3.02567e-38	78.7544
DIXDC1	0.919806	4.8255	14.3552	1.96379e-39	3.03235e-38	78.7513
PIGN	0.59081	3.86365	14.3539	1.98887e-39	3.06837e-38	78.7387
FCF1	0.600371	4.87726	14.3506	2.05792e-39	3.1721e-38	78.7048
WDSUB1	0.705063	4.82849	14.3498	2.07436e-39	3.19463e-38	78.6969
PCDHGC3	1.12025	4.56352	14.3472	2.13034e-39	3.27796e-38	78.6705
NEBL	1.30401	4.04575	14.346	2.15678e-39	3.31572e-38	78.6582
NUMB	0.702684	5.31226	14.3457	2.1633e-39	3.32283e-38	78.6552
LEMD3	0.531449	4.72664	14.3434	2.21468e-39	3.39876e-38	78.6319
RELL1	0.976566	4.15903	14.3419	2.25e-39	3.44993e-38	78.6162
POLR3C	0.438225	5.46751	14.3364	2.3794e-39	3.64515e-38	78.5606
PLEKHB2	0.720063	6.60598	14.3354	2.40417e-39	3.67987e-38	78.5504
MED17	0.493108	3.59224	14.3351	2.41186e-39	3.68842e-38	78.5472
USP25	0.574503	4.62177	14.3341	2.43729e-39	3.72406e-38	78.5368
BTBD7	0.686641	4.27151	14.3318	2.496e-39	3.81042e-38	78.5131
MTIF2	0.478754	5.46208	14.3309	2.51712e-39	3.83932e-38	78.5048
EXOC7	0.549968	5.13756	14.3263	2.63931e-39	4.0222e-38	78.4577
KIAA0319L	0.502905	5.40292	14.3236	2.71294e-39	4.1308e-38	78.4304
SOS2	0.690374	4.94031	14.3234	2.71857e-39	4.13578e-38	78.4283
PEX3	0.695599	4.90562	14.3233	2.72186e-39	4.13717e-38	78.4271
SOX6	1.02459	2.52195	14.3229	2.73169e-39	4.14852e-38	78.4235
SPTLC2	0.68233	5.5037	14.3193	2.8344e-39	4.30077e-38	78.3869
RORA	0.822891	3.82492	14.315	2.96239e-39	4.49108e-38	78.343
YTHDC1	0.563499	5.66179	14.3095	3.13402e-39	4.74715e-38	78.287
SNX5	0.449004	6.16299	14.302	3.3831e-39	5.12001e-38	78.2111
HSPA8	0.856407	9.28246	14.2962	3.59067e-39	5.42946e-38	78.1519
GFPT1	0.633723	5.4823	14.2918	3.75775e-39	5.67719e-38	78.1068
WBP11	0.493794	6.02468	14.2916	3.76477e-39	5.68289e-38	78.1049
DNAJC14	0.618246	4.47072	14.291	3.78806e-39	5.71312e-38	78.0988
PICALM	0.524726	7.70278	14.2908	3.79552e-39	5.71673e-38	78.0968
TAOK3	0.602122	4.39547	14.2907	3.797e-39	5.71673e-38	78.0964
NIPA2	0.695198	5.03557	14.2899	3.83107e-39	5.76003e-38	78.0876
MINDY2	0.703155	4.43335	14.2898	3.83371e-39	5.76003e-38	78.0869
ATRN	0.691398	5.21186	14.2897	3.83563e-39	5.76003e-38	78.0864
EIF4E3	0.690914	4.11229	14.2843	4.05652e-39	6.08652e-38	78.0308
MAPK8	0.556582	3.8109	14.2784	4.30955e-39	6.46063e-38	77.9707
CDK12	0.602214	4.12401	14.2707	4.66154e-39	6.98233e-38	77.8927
SCAF8	0.584482	4.91662	14.27	4.69296e-39	7.02338e-38	77.886
BIRC6	0.724343	4.46195	14.2634	5.02035e-39	7.50693e-38	77.8191
MYO5B	0.954416	3.95635	14.26	5.19962e-39	7.76835e-38	77.7842
VANGL1	0.698846	4.1036	14.2586	5.2748e-39	7.87394e-38	77.77
NEK6	0.916169	6.88825	14.2554	5.44712e-39	8.12424e-38	77.738
LRRC58	0.664709	5.02131	14.2535	5.55663e-39	8.28051e-38	77.7183
FUT10	0.561123	2.4409	14.2526	5.60822e-39	8.35027e-38	77.7091
PSMC1	0.623826	3.50834	14.2502	5.74583e-39	8.54791e-38	77.685
LTA4H	0.529195	6.0892	14.25	5.75766e-39	8.55822e-38	77.683
PPP2CB	0.627395	6.60065	14.2497	5.77324e-39	8.57409e-38	77.6803
ADAR	0.543819	7.23723	14.2488	5.82804e-39	8.64814e-38	77.6709
CC2D2A	0.753776	4.03484	14.2443	6.10294e-39	9.04839e-38	77.6251
DCAF6	0.506921	5.61308	14.2432	6.17253e-39	9.14382e-38	77.6138
ANK3	1.31014	3.33542	14.2423	6.22702e-39	9.21672e-38	77.6051
ATL2	0.567737	5.19249	14.2404	6.35165e-39	9.39325e-38	77.5854
PIGS	0.651189	5.61794	14.2376	6.53564e-39	9.65718e-38	77.5571
COG2	0.458837	3.5856	14.2357	6.66255e-39	9.82928e-38	77.538
SUZ12	0.563738	4.56735	14.2357	6.66335e-39	9.82928e-38	77.5379
ENPP5	1.25671	4.46038	14.2356	6.6715e-39	9.83301e-38	77.5366
NEK4	0.591437	3.2065	14.2348	6.72149e-39	9.89835e-38	77.5292
CLASP2	0.585215	3.54449	14.2338	6.79204e-39	9.99384e-38	77.5189
ERC1	0.72438	4.4137	14.232	6.91673e-39	1.01688e-37	77.5008
ZFP1	0.573138	3.8722	14.2312	6.97606e-39	1.02474e-37	77.4923
C5orf24	0.690981	6.02042	14.2293	7.11455e-39	1.0442e-37	77.4728
SYNJ1	0.659593	3.57816	14.2234	7.55326e-39	1.10766e-37	77.4134
AGPAT5	0.808882	5.40766	14.2229	7.5955e-39	1.11293e-37	77.4078
IGF1R	0.93441	5.05206	14.2215	7.69809e-39	1.12701e-37	77.3945
GOLM2	0.629535	6.60783	14.2198	7.83583e-39	1.14622e-37	77.3769
TPRG1L	0.585222	7.03047	14.2191	7.89256e-39	1.15355e-37	77.3697
CCDC43	0.458885	5.13744	14.2181	7.97573e-39	1.16474e-37	77.3593
DOCK1	0.7429	5.46446	14.2121	8.47177e-39	1.23614e-37	77.2994
TADA1	0.518577	4.19788	14.212	8.48791e-39	1.23747e-37	77.2975
GPN1	0.436173	5.40024	14.2075	8.87862e-39	1.29335e-37	77.2528
JADE2	0.678901	5.02372	14.2052	9.09315e-39	1.3235e-37	77.2291
SP3	0.601156	5.17654	14.2017	9.42231e-39	1.37027e-37	77.1938
SWAP70	0.863192	5.78144	14.1922	1.03845e-38	1.50894e-37	77.0972
ZNF704	1.09318	4.17631	14.1912	1.04855e-38	1.52235e-37	77.0876
VTA1	0.557443	4.46687	14.1891	1.07198e-38	1.55509e-37	77.0656
PKN2	0.62989	5.13192	14.1864	1.10114e-38	1.59494e-37	77.039
PRPF40A	0.576983	5.17059	14.1864	1.10128e-38	1.59494e-37	77.0388
ECPAS	0.546838	5.75825	14.1793	1.18406e-38	1.7134e-37	76.9669
NUP155	0.560848	3.98154	14.1782	1.19703e-38	1.73075e-37	76.956
CHMP5	0.601679	7.08838	14.1764	1.21906e-38	1.76069e-37	76.9379
CHURC1	0.732913	5.24956	14.1764	1.21975e-38	1.76069e-37	76.9374
POLR2C	0.49462	6.59356	14.1724	1.27068e-38	1.8327e-37	76.8967
ALS2	0.554418	3.68437	14.1647	1.37459e-38	1.98093e-37	76.8187
DEK	0.702802	6.50268	14.1561	1.49924e-38	2.15878e-37	76.7325
SCARB2	0.547431	7.82612	14.153	1.54836e-38	2.22767e-37	76.7005
PTPN13	0.928502	4.18252	14.1496	1.60301e-38	2.30441e-37	76.666
UBR7	0.557113	5.87905	14.1493	1.60752e-38	2.309e-37	76.6632
ATP2C1	0.571482	5.81784	14.1463	1.65777e-38	2.37923e-37	76.6326
NOL11	0.453189	5.10879	14.1454	1.67257e-38	2.3985e-37	76.6238
OPHN1	0.684578	2.32069	14.1439	1.69749e-38	2.43223e-37	76.6091
IPO11	0.706169	4.3021	14.1421	1.7304e-38	2.47736e-37	76.5901
PTPN9	0.553842	4.87257	14.1414	1.7422e-38	2.49222e-37	76.5833
C1orf43	0.521192	8.49179	14.1406	1.75633e-38	2.51037e-37	76.5753
TENT4B	0.568939	3.57514	14.1403	1.76178e-38	2.51611e-37	76.5722
EIF5	0.635955	6.16598	14.1398	1.77123e-38	2.52754e-37	76.5669
ABHD17B	0.682339	4.52152	14.1388	1.78795e-38	2.54933e-37	76.5576
ERCC6L2	0.641982	2.71845	14.1307	1.94319e-38	2.76842e-37	76.4749
IQGAP1	0.676328	6.73755	14.1259	2.0404e-38	2.90454e-37	76.4264
MAT2A	0.866717	7.3839	14.1257	2.04295e-38	2.9058e-37	76.4252
LDAH	0.504538	4.15374	14.1207	2.15125e-38	3.05736e-37	76.3739
NFX1	0.574536	4.97301	14.1201	2.16311e-38	3.07172e-37	76.3684
LMAN1	0.70453	7.29596	14.1126	2.33611e-38	3.3147e-37	76.292
UVRAG	0.559442	4.34058	14.1112	2.36936e-38	3.3579e-37	76.2779
HIPK1	0.698584	5.25345	14.1111	2.3704e-38	3.3579e-37	76.2775
SETD3	0.670109	6.3996	14.1054	2.51203e-38	3.55567e-37	76.2199
ODC1	0.708946	7.08246	14.1023	2.59184e-38	3.66567e-37	76.1888
CEP68	0.779389	4.33208	14.102	2.59995e-38	3.67417e-37	76.1857
RAB4B	-0.677352	3.6133	-14.1007	2.63644e-38	3.72272e-37	76.1719
PIGV	0.547837	4.62711	14.0993	2.67358e-38	3.77211e-37	76.158
PTPN4	0.58014	2.99475	14.0965	2.75134e-38	3.8787e-37	76.1295
FAM172A	0.770802	4.97037	14.0934	2.83869e-38	3.99863e-37	76.0985
ANKRD33B	1.34056	4.85074	14.0927	2.85981e-38	4.02513e-37	76.0911
GRSF1	0.463655	5.53531	14.092	2.87843e-38	4.04808e-37	76.0847
TMEM200A	1.17829	4.96024	14.09	2.93755e-38	4.1279e-37	76.0645
NAA35	0.550858	4.11286	14.0883	2.99051e-38	4.19896e-37	76.0467
ALKBH8	0.548265	3.27617	14.0865	3.04375e-38	4.27028e-37	76.0292
FOXN3	0.833788	4.8617	14.0802	3.24434e-38	4.54806e-37	75.9658
CHMP1B	0.575141	6.57895	14.0775	3.33607e-38	4.6729e-37	75.9381
FBXO21	0.753766	5.34938	14.0768	3.36095e-38	4.70398e-37	75.9308
GFM1	0.569788	4.32868	14.0678	3.67982e-38	5.14616e-37	75.8407
CDC5L	0.609126	5.02568	14.0669	3.71426e-38	5.19018e-37	75.8315
SNX19	0.546088	5.16734	14.0658	3.7575e-38	5.24641e-37	75.82
JMJD1C	0.776458	4.85814	14.0641	3.82424e-38	5.33534e-37	75.8025
POC1B	0.558106	3.46098	14.0625	3.88504e-38	5.41584e-37	75.7868
SKAP2	0.802913	6.1221	14.0624	3.89007e-38	5.41854e-37	75.7856
BLZF1	0.566844	4.95305	14.0582	4.05889e-38	5.64919e-37	75.7434
TGDS	0.539809	4.35749	14.0573	4.09695e-38	5.69763e-37	75.7341
PEX11A	0.752885	4.54192	14.0449	4.64661e-38	6.45691e-37	75.6091
HNMT	0.823878	6.33343	14.0415	4.80744e-38	6.67509e-37	75.5753
POLA1	0.577885	3.55583	14.0372	5.02036e-38	6.9652e-37	75.5322
CYP7B1	1.10947	3.86334	14.0367	5.04566e-38	6.99476e-37	75.5272
USP22	0.63827	6.79165	14.0319	5.29779e-38	7.33847e-37	75.4788
USP30	0.480302	4.18367	14.0318	5.30434e-38	7.34173e-37	75.4776
CPEB4	0.890718	4.91444	14.0315	5.32172e-38	7.35996e-37	75.4743
SCP2	0.57673	6.29395	14.0311	5.34244e-38	7.38277e-37	75.4705
MARCHF7	0.573394	5.55423	14.0303	5.38571e-38	7.43669e-37	75.4625
SPTLC3	0.980571	4.30053	14.0242	5.73268e-38	7.90956e-37	75.4005
CAPN7	0.527179	4.1749	14.0236	5.76517e-38	7.94812e-37	75.3949
FRYL	0.656735	4.14866	14.0213	5.89899e-38	8.1262e-37	75.3721
DDX58	0.755524	5.30091	14.0207	5.93725e-38	8.17247e-37	75.3657
PRDX3	0.609963	7.57954	14.0163	6.20769e-38	8.53801e-37	75.3214
PGM2	0.706021	4.99725	14.0156	6.25321e-38	8.59386e-37	75.3142
AUH	0.778201	5.25838	14.0132	6.40828e-38	8.80007e-37	75.2898
BBX	0.743743	4.68841	14.0121	6.48188e-38	8.89416e-37	75.2785
ADNP	0.423409	5.96472	14.0095	6.654e-38	9.12317e-37	75.2525
HIBCH	0.82827	4.34692	14.0069	6.82933e-38	9.35624e-37	75.2266
TIMM10B	0.46636	5.27172	14.0033	7.08205e-38	9.69487e-37	75.1906
ZNF555	0.454617	2.04795	14.0027	7.12443e-38	9.74526e-37	75.1846
THTPA	0.738102	3.4501	13.9995	7.36349e-38	1.00644e-36	75.1519
DMRTA1	1.05861	2.81967	13.9966	7.58098e-38	1.03536e-36	75.123
DCTN5	0.400535	4.64008	13.9964	7.59431e-38	1.03637e-36	75.1212
ADD1	0.48871	6.5233	13.9931	7.85592e-38	1.07123e-36	75.0876
TMSB10	-0.71983	13.2875	-13.9924	7.91096e-38	1.0779e-36	75.0806
RPRD1B	0.511489	4.72599	13.99	8.10759e-38	1.10383e-36	75.0563
ZBTB33	0.632791	4.45356	13.9897	8.12706e-38	1.10562e-36	75.0539
ZBTB41	0.710005	3.9673	13.9875	8.31133e-38	1.12981e-36	75.0316
PDS5B	0.639349	3.65107	13.9834	8.66344e-38	1.17676e-36	74.9904
COQ7	0.405396	4.67957	13.9705	9.87449e-38	1.34022e-36	74.8605
ACOX1	0.52589	5.13469	13.9702	9.90727e-38	1.34363e-36	74.8572
CAB39L	0.669143	3.51336	13.9687	1.00519e-37	1.36218e-36	74.8428
ARHGEF28	0.849884	4.39346	13.9653	1.04071e-37	1.40923e-36	74.8083
NMT2	0.646389	4.43816	13.9549	1.15673e-37	1.56512e-36	74.7033
SLC2A13	0.828721	3.61574	13.9538	1.16997e-37	1.58181e-36	74.692
CTDSP2	0.647619	7.45415	13.9515	1.1973e-37	1.61752e-36	74.6691
GPBP1	0.457613	6.04358	13.9503	1.21098e-37	1.63473e-36	74.6578
DCTN4	0.499523	5.89828	13.9489	1.22945e-37	1.65838e-36	74.6428
MORF4L1	0.479835	7.06045	13.9411	1.32971e-37	1.79224e-36	74.565
METTL24	1.11323	2.30767	13.9397	1.3483e-37	1.8159e-36	74.5512
NBPF1	0.676288	2.44093	13.9362	1.39795e-37	1.88132e-36	74.5153
ADAM10	0.588791	5.46149	13.9311	1.47141e-37	1.97866e-36	74.4644
RNF170	0.605535	4.38579	13.9295	1.49587e-37	2.01e-36	74.448
SAP130	0.507674	4.76553	13.9205	1.63783e-37	2.19907e-36	74.358
CEP120	0.656679	4.60394	13.9199	1.64813e-37	2.2112e-36	74.3518
KIAA1143	0.575128	4.35246	13.9198	1.64999e-37	2.21199e-36	74.3507
SELENOI	0.642439	4.18192	13.9188	1.66694e-37	2.23301e-36	74.3405
GHR	1.31885	3.41577	13.9171	1.69442e-37	2.26809e-36	74.3243
MAGT1	0.599568	6.77975	13.917	1.69666e-37	2.26935e-36	74.3229
NMD3	0.590526	5.7513	13.9137	1.75348e-37	2.34356e-36	74.2902
RLIM	0.554673	4.92166	13.9058	1.90062e-37	2.53827e-36	74.2102
RNASEL	0.532624	3.87792	13.9042	1.93179e-37	2.57793e-36	74.1941
DARS1	0.650566	7.7008	13.9021	1.97205e-37	2.62822e-36	74.1736
EEF1A1	0.736987	12.088	13.9021	1.97248e-37	2.62822e-36	74.1734
RBM43	0.838028	4.57526	13.9006	2.0027e-37	2.66645e-36	74.1583
UBR2	0.585946	4.91637	13.9001	2.01294e-37	2.67805e-36	74.1532
ZNF366	1.29938	3.0608	13.8982	2.0518e-37	2.72768e-36	74.1342
ASCC1	0.489058	4.55791	13.8981	2.05465e-37	2.72861e-36	74.1328
LEPROT	0.618488	7.17854	13.898	2.05562e-37	2.72861e-36	74.1324
NT5DC1	0.603466	4.61614	13.8971	2.07493e-37	2.75215e-36	74.1231
KRR1	0.482367	3.8253	13.8954	2.11144e-37	2.79846e-36	74.1058
ALG10	0.574568	2.08087	13.8949	2.1215e-37	2.80966e-36	74.1011
KCTD9	0.676058	5.40141	13.8891	2.25009e-37	2.97771e-36	74.0426
LIMCH1	0.934256	4.94539	13.8859	2.32341e-37	3.07242e-36	74.0108
ZZZ3	0.492495	4.20771	13.8854	2.3351e-37	3.08554e-36	74.0058
ARHGAP19	0.554485	3.16596	13.8711	2.69673e-37	3.5607e-36	73.8628
CHDH	1.2432	4.56216	13.8648	2.87491e-37	3.7931e-36	73.7993
NCOA7	0.989224	5.09486	13.8576	3.09157e-37	4.07589e-36	73.7271
TUBGCP4	0.477212	2.93099	13.8559	3.14596e-37	4.14447e-36	73.7098
CAPZA2	0.599903	6.30213	13.8557	3.15133e-37	4.14842e-36	73.7081
BTBD9	0.537175	3.43797	13.855	3.17193e-37	4.1724e-36	73.7016
SLCO4C1	1.72753	5.94967	13.8515	3.28911e-37	4.32329e-36	73.6656
PPP1R14B	-0.769037	6.64453	-13.8496	3.35189e-37	4.4025e-36	73.6469
HNRNPR	0.534621	5.60793	13.848	3.40721e-37	4.47181e-36	73.6306
KAT6B	0.641283	3.58808	13.8463	3.46497e-37	4.5442e-36	73.6139
ZNF670	0.595159	2.56647	13.8461	3.46997e-37	4.54735e-36	73.6125
ESYT2	0.645716	6.83255	13.8446	3.52509e-37	4.61613e-36	73.5968
RASA1	0.756772	5.03747	13.8426	3.59773e-37	4.70772e-36	73.5766
RAB10	0.479424	7.46762	13.8411	3.65116e-37	4.77407e-36	73.5619
FAM168A	0.554075	5.52784	13.8405	3.67422e-37	4.80063e-36	73.5557
SRP54	0.595689	5.69811	13.8332	3.9549e-37	5.1635e-36	73.4826
KSR1	1.17678	5.23834	13.826	4.25297e-37	5.54852e-36	73.4104
KIF13B	0.745019	4.33229	13.8177	4.62217e-37	6.0257e-36	73.3278
FBXL14	0.654225	4.51264	13.8168	4.6657e-37	6.07792e-36	73.3185
FAM20B	0.494251	5.28628	13.811	4.94481e-37	6.43672e-36	73.2608
STEEP1	0.499354	4.97502	13.8071	5.14482e-37	6.69209e-36	73.2214
TMX1	0.678743	5.84795	13.7998	5.53645e-37	7.19616e-36	73.1485
ILK	0.766406	4.37371	13.799	5.57884e-37	7.24587e-36	73.141
DDX21	0.815017	6.02187	13.7909	6.05671e-37	7.86069e-36	73.0594
IKZF5	0.626849	4.38503	13.7904	6.08363e-37	7.88978e-36	73.055
MCMBP	0.523141	5.44383	13.7853	6.40819e-37	8.30454e-36	73.0034
ZC3H14	0.531787	3.04527	13.7837	6.50861e-37	8.42843e-36	72.9879
SSR1	0.499924	6.00267	13.783	6.5564e-37	8.48404e-36	72.9807
MGAT5	0.739501	5.20989	13.7819	6.62681e-37	8.56882e-36	72.97
LTN1	0.703354	4.09263	13.7808	6.70125e-37	8.65867e-36	72.959
ANKRD27	0.455398	4.15282	13.7795	6.79245e-37	8.77003e-36	72.9455
PRPS1	0.536166	6.21976	13.7754	7.07412e-37	9.12697e-36	72.9052
ZNF304	0.684948	3.89337	13.7742	7.16233e-37	9.23397e-36	72.8929
RAB5C	0.481165	7.10418	13.7727	7.27222e-37	9.36874e-36	72.8778
XRCC5	0.455317	7.62243	13.7708	7.41184e-37	9.54159e-36	72.8589
KIAA0825	0.487648	1.27801	13.7704	7.44302e-37	9.57467e-36	72.8547
GCNT2	0.730415	3.56557	13.7669	7.71251e-37	9.91406e-36	72.8194
EIF2S3	0.585301	7.86676	13.763	8.0155e-37	1.02931e-35	72.7811
KDM6A	0.778753	3.99013	13.763	8.01914e-37	1.02931e-35	72.7807
SMC1A	0.68853	5.17587	13.762	8.10206e-37	1.03919e-35	72.7705
HSDL2	0.762804	6.54192	13.7607	8.20611e-37	1.05176e-35	72.7578
AMD1	0.920058	6.0438	13.7594	8.31591e-37	1.06506e-35	72.7446
C9orf16	-0.851037	5.58526	-13.7592	8.33261e-37	1.06642e-35	72.7426
ARL1	0.520984	6.69165	13.7571	8.50997e-37	1.08832e-35	72.7217
HUNK	1.01133	2.57391	13.7566	8.54765e-37	1.09234e-35	72.7173
SORBS2	1.06424	4.46425	13.7562	8.58582e-37	1.09642e-35	72.7129
RAD23B	0.500292	6.89089	13.7498	9.15906e-37	1.16877e-35	72.6487
RECQL	0.89905	4.95922	13.7496	9.17564e-37	1.17003e-35	72.6469
ANKRD42	0.499693	3.55453	13.7468	9.43642e-37	1.2024e-35	72.6191
GLIS3	0.798657	3.90293	13.7431	9.78925e-37	1.24646e-35	72.5826
SPIN1	0.642463	6.66042	13.742	9.9025e-37	1.25996e-35	72.5712
ZNF669	0.607939	2.81836	13.7314	1.10163e-36	1.40066e-35	72.4654
ZNF143	0.45832	4.06679	13.7296	1.12201e-36	1.42553e-35	72.4472
WASF2	0.684185	7.23774	13.7275	1.14594e-36	1.45488e-35	72.4262
TAOK1	0.641675	4.46004	13.7265	1.15728e-36	1.46821e-35	72.4165
IQCK	0.617509	3.63625	13.7259	1.16367e-36	1.47525e-35	72.411
MFAP3L	1.12318	4.18373	13.7245	1.18069e-36	1.49574e-35	72.3966
AFF3	1.11256	2.81734	13.724	1.18661e-36	1.50215e-35	72.3916
ZNF181	0.556198	3.17781	13.7235	1.19318e-36	1.50938e-35	72.3861
ZDHHC5	0.405833	6.53923	13.7231	1.19737e-36	1.51358e-35	72.3826
CREBRF	0.633701	4.38216	13.7225	1.2051e-36	1.52225e-35	72.3763
HBS1L	0.499563	3.84196	13.7184	1.25486e-36	1.58397e-35	72.3361
TRIM4	0.655663	5.33181	13.7162	1.28331e-36	1.61803e-35	72.3138
CLCN4	0.834697	3.72051	13.7162	1.2837e-36	1.61803e-35	72.3135
USP9X	0.669905	5.57877	13.71	1.36576e-36	1.72023e-35	72.252
NUCKS1	0.522192	7.70775	13.7094	1.3744e-36	1.72987e-35	72.2457
IVNS1ABP	0.927287	7.83581	13.7085	1.38597e-36	1.74317e-35	72.2374
TTC27	0.447672	4.81247	13.7083	1.38927e-36	1.74607e-35	72.235
RAB11FIP1	1.06726	3.58215	13.7068	1.41067e-36	1.7717e-35	72.2199
LRP2	2.22785	6.37739	13.705	1.43571e-36	1.80185e-35	72.2024
POLH	0.747082	4.68771	13.7045	1.44369e-36	1.81056e-35	72.1969
MICAL3	0.874834	3.37558	13.6905	1.66193e-36	2.08174e-35	72.0571
NME7	0.56232	3.58156	13.6904	1.6623e-36	2.08174e-35	72.0569
PDK1	0.757899	4.35259	13.6848	1.75964e-36	2.20207e-35	72.0004
MTFMT	0.368907	3.72638	13.6802	1.84286e-36	2.30457e-35	71.9545
TSTD2	0.741231	2.84768	13.6793	1.85921e-36	2.32335e-35	71.9457
ACSL1	1.05615	7.10307	13.6766	1.9099e-36	2.38499e-35	71.919
ARFGEF1	0.585043	4.60403	13.6735	1.97064e-36	2.45908e-35	71.8879
DENND4A	0.577608	4.1016	13.6588	2.28279e-36	2.84658e-35	71.742
TMEM131	0.54914	4.5832	13.658	2.30053e-36	2.86607e-35	71.7343
GSPT1	0.50238	5.77261	13.658	2.3017e-36	2.86607e-35	71.7338
DNAJB9	0.897144	7.0883	13.6554	2.36232e-36	2.93945e-35	71.708
COMMD2	0.53111	4.98774	13.6481	2.54244e-36	3.16133e-35	71.635
IQUB	0.749485	1.75469	13.6461	2.59393e-36	3.22307e-35	71.6151
TAPT1	0.576135	4.31115	13.64	2.7564e-36	3.42252e-35	71.5548
RPS6KA3	0.714552	5.21775	13.6374	2.82864e-36	3.50972e-35	71.5291
SLC25A44	0.684256	4.80742	13.637	2.83984e-36	3.52112e-35	71.5252
DRAP1	-0.59608	7.01534	-13.6323	2.97855e-36	3.6905e-35	71.4778
CDS2	0.535814	5.2509	13.6305	3.03028e-36	3.75193e-35	71.4607
MYLIP	0.846367	6.12408	13.6301	3.0441e-36	3.76638e-35	71.4562
HADH	0.58067	5.8889	13.6288	3.08495e-36	3.81422e-35	71.443
FUBP3	0.555549	5.34468	13.6272	3.13369e-36	3.87175e-35	71.4274
TSNAX	0.506022	4.53155	13.6219	3.30591e-36	4.08165e-35	71.3743
KIAA0100	0.653747	6.01187	13.6191	3.39863e-36	4.19316e-35	71.3468
CSNK2A1	0.445781	6.05786	13.6171	3.46694e-36	4.27442e-35	71.3271
KAT2B	0.655475	4.74069	13.6163	3.49507e-36	4.30607e-35	71.319
NTN4	1.34121	6.55403	13.6154	3.52559e-36	4.34062e-35	71.3104
SLC39A8	0.912006	4.79467	13.6153	3.53146e-36	4.34479e-35	71.3088
SNX27	0.537649	5.23444	13.6109	3.68861e-36	4.53495e-35	71.2655
RHOT1	0.478609	4.7054	13.6096	3.73653e-36	4.59063e-35	71.2527
CS	0.467423	6.54435	13.6093	3.74839e-36	4.59971e-35	71.2496
NAA10	-0.638028	4.55545	-13.6093	3.74918e-36	4.59971e-35	71.2494
THRAP3	0.484225	6.85953	13.6064	3.8572e-36	4.72753e-35	71.2212
STAU1	0.440495	7.27168	13.6064	3.85877e-36	4.72753e-35	71.2208
GPALPP1	0.531248	3.18641	13.6056	3.88845e-36	4.76057e-35	71.2131
HTATSF1	0.498574	6.453	13.6045	3.9348e-36	4.81394e-35	71.2014
BCOR	0.733288	4.26653	13.5987	4.16753e-36	5.09511e-35	71.1443
UBIAD1	0.438083	4.18668	13.5954	4.30726e-36	5.26226e-35	71.1116
ZBED6	1.11114	2.81881	13.5952	4.31591e-36	5.26914e-35	71.1096
RAP2A	0.712732	5.65153	13.5924	4.43728e-36	5.41354e-35	71.0821
NBEAL1	0.852111	2.37177	13.5848	4.79108e-36	5.84112e-35	71.0059
TCAIM	0.454626	3.79124	13.5835	4.85015e-36	5.90901e-35	70.9937
ZC3HAV1	0.633653	4.81535	13.5779	5.13344e-36	6.24979e-35	70.9374
SMU1	0.46252	5.30262	13.5725	5.41758e-36	6.59114e-35	70.8839
CCNY	0.525166	6.31254	13.5657	5.79517e-36	7.04562e-35	70.817
ATP6V1B2	0.614033	6.32867	13.5622	6.00525e-36	7.29596e-35	70.7816
MRPL35	0.376719	5.31618	13.5566	6.34836e-36	7.70747e-35	70.7265
TMBIM6	0.540681	9.75997	13.5539	6.52534e-36	7.91684e-35	70.6992
SON	0.617025	6.34397	13.5524	6.61866e-36	8.0245e-35	70.6851
BIRC2	0.563121	5.97617	13.5504	6.75361e-36	8.18244e-35	70.665
C5orf22	0.479867	4.389	13.55	6.7837e-36	8.2132e-35	70.6606
TEX261	0.413378	6.68634	13.5493	6.82703e-36	8.25995e-35	70.6543
TEX9	0.714219	2.71485	13.5466	7.01462e-36	8.48105e-35	70.6274
PABPC4L	1.04864	3.05705	13.5459	7.06494e-36	8.53599e-35	70.6203
VPS35L	0.483486	4.76669	13.5435	7.23582e-36	8.73642e-35	70.5966
SHOC2	0.50029	5.74984	13.5429	7.27914e-36	8.78266e-35	70.5906
BMPR2	0.794582	5.67411	13.5306	8.22849e-36	9.92126e-35	70.4689
ANKIB1	0.768312	5.5645	13.5295	8.32027e-36	1.0025e-34	70.4579
MRTFB	0.677798	3.75146	13.5224	8.93377e-36	1.07568e-34	70.3873
MRPS30	0.472184	4.58205	13.5216	9.00163e-36	1.08311e-34	70.3798
FBXO34	0.639717	4.71472	13.5206	9.09282e-36	1.09333e-34	70.3698
TM9SF3	0.504137	6.94831	13.5193	9.21669e-36	1.10685e-34	70.3563
MTMR2	0.550606	5.34193	13.5193	9.21794e-36	1.10685e-34	70.3562
FAF2	0.495856	5.94231	13.5183	9.30377e-36	1.11579e-34	70.347
ERO1B	0.669398	4.37865	13.5183	9.30519e-36	1.11579e-34	70.3469
RSPH3	0.637662	4.19525	13.5174	9.38921e-36	1.1251e-34	70.3379
MTHFD1	0.644489	5.24837	13.5168	9.44462e-36	1.13096e-34	70.3321
MBNL2	0.649323	6.54258	13.5138	9.73131e-36	1.1645e-34	70.3024
CCP110	0.617492	3.16999	13.5125	9.86636e-36	1.17985e-34	70.2887
USP24	0.578823	4.75732	13.5117	9.94298e-36	1.1882e-34	70.281
KMT5B	0.499053	4.67134	13.5103	1.00797e-35	1.20371e-34	70.2675
CARMIL1	0.640725	3.82589	13.5072	1.03976e-35	1.24083e-34	70.2367
YTHDF2	0.389877	6.17883	13.5046	1.06657e-35	1.27196e-34	70.2114
FANCC	0.811993	3.54876	13.502	1.09462e-35	1.30452e-34	70.1856
ARHGEF37	1.18247	4.97339	13.5019	1.09566e-35	1.30487e-34	70.1847
VGLL4	0.776906	4.41318	13.4975	1.14581e-35	1.36366e-34	70.1402
PRPSAP2	0.487928	4.54886	13.4914	1.21692e-35	1.44732e-34	70.0805
PHYHIPL	1.65476	3.83497	13.4874	1.26709e-35	1.50596e-34	70.0404
RUNDC1	0.411954	4.40117	13.4867	1.27594e-35	1.51545e-34	70.0334
EIF3C	0.673002	2.53837	13.4854	1.29164e-35	1.53306e-34	70.0213
HSDL1	0.42244	4.45053	13.4846	1.30279e-35	1.54524e-34	70.0128
NFXL1	0.600702	3.33553	13.4828	1.32575e-35	1.57141e-34	69.9954
ZNF468	0.589469	3.94583	13.4823	1.3324e-35	1.57823e-34	69.9905
ZNF627	0.560136	4.31134	13.4803	1.35907e-35	1.60872e-34	69.9708
VPS50	0.483085	3.47902	13.478	1.39047e-35	1.64478e-34	69.9481
SLC24A1	0.583567	2.99233	13.4757	1.42315e-35	1.6823e-34	69.925
TNFSF13	0.913503	5.18729	13.4745	1.43984e-35	1.70088e-34	69.9135
SLC12A6	0.764629	3.96753	13.4729	1.46363e-35	1.72782e-34	69.8972
CTNNB1	0.743641	7.65647	13.4722	1.47338e-35	1.73815e-34	69.8906
GEMIN4	0.518611	3.9715	13.4714	1.4856e-35	1.75139e-34	69.8824
PEX1	0.67182	3.99725	13.4697	1.51133e-35	1.78052e-34	69.8654
SMG7	0.470004	5.7054	13.4661	1.56595e-35	1.84363e-34	69.8301
SF3B3	0.50881	5.65522	13.4639	1.60144e-35	1.88414e-34	69.8079
CASC3	0.475735	5.93401	13.4626	1.62185e-35	1.90687e-34	69.7953
TMEM127	0.4195	6.64692	13.4579	1.70006e-35	1.99748e-34	69.7485
KLHL15	0.612528	3.13672	13.4512	1.81658e-35	2.13296e-34	69.6827
SLC25A40	0.620657	4.19909	13.4492	1.85393e-35	2.17535e-34	69.6625
SRP68	0.393194	5.66127	13.4491	1.85545e-35	2.17567e-34	69.6617
MTPN	0.619254	7.72011	13.449	1.85681e-35	2.17582e-34	69.661
IFT88	0.661603	4.10921	13.4458	1.91621e-35	2.24392e-34	69.6297
MRPL19	0.467794	4.82483	13.4443	1.94634e-35	2.27768e-34	69.6142
YTHDF3	0.575408	5.84865	13.4388	2.05429e-35	2.40239e-34	69.5606
DNAJC13	0.632094	4.93513	13.4374	2.08446e-35	2.43605e-34	69.5462
ANKRD6	0.718299	3.37199	13.4361	2.11181e-35	2.46636e-34	69.5332
ZMPSTE24	0.52436	6.47945	13.4279	2.29041e-35	2.67317e-34	69.4526
RP11-903H12.5	0.68911	1.50253	13.4278	2.29387e-35	2.67542e-34	69.4511
CDC42BPA	0.802001	4.8863	13.4186	2.51377e-35	2.92994e-34	69.3603
BBS12	0.771726	4.10181	13.417	2.55202e-35	2.97254e-34	69.3453
GNL3L	0.852871	3.90263	13.4156	2.58971e-35	3.01444e-34	69.3307
ZSWIM5	1.09339	3.44461	13.4116	2.69323e-35	3.13285e-34	69.2918
GGNBP2	0.431564	4.88996	13.41	2.73571e-35	3.18015e-34	69.2763
TBC1D4	0.782687	4.88931	13.4083	2.78334e-35	3.23337e-34	69.2591
IST1	0.334453	6.31609	13.407	2.82028e-35	3.2741e-34	69.246
GABPA	0.653371	4.85092	13.4065	2.83471e-35	3.28868e-34	69.241
SLC25A4	0.703805	5.43641	13.4058	2.85272e-35	3.30738e-34	69.2347
ZBTB5	0.61273	4.23695	13.404	2.90648e-35	3.36748e-34	69.2162
BCLAF1	0.542345	5.4753	13.4019	2.96765e-35	3.43607e-34	69.1955
DBR1	0.461425	4.45371	13.3971	3.11139e-35	3.60012e-34	69.1485
ZNF407	0.569088	2.54211	13.3936	3.22245e-35	3.72615e-34	69.1137
ARID4A	0.728292	4.11977	13.3934	3.22751e-35	3.72954e-34	69.1122
CTDSPL2	0.538664	4.23646	13.3933	3.23046e-35	3.73048e-34	69.1112
PRR14L	0.578202	3.89506	13.3915	3.28828e-35	3.79476e-34	69.0936
PARD3	0.631679	5.40709	13.3915	3.29066e-35	3.795e-34	69.0929
C4orf48	-1.23975	2.83456	-13.3876	3.41799e-35	3.93924e-34	69.0552
SKP1	0.483251	6.42353	13.3817	3.6274e-35	4.17784e-34	68.9962
UPRT	0.41504	4.40061	13.3813	3.64021e-35	4.18983e-34	68.9927
NBPF3	0.750405	2.26164	13.3765	3.81795e-35	4.39152e-34	68.9454
VPS13C	0.712399	4.30514	13.3734	3.93731e-35	4.52584e-34	68.9148
ZNF619	0.537164	2.25364	13.373	3.95306e-35	4.54096e-34	68.9109
LRRC40	0.662279	4.9535	13.3715	4.01352e-35	4.60739e-34	68.8958
SLC13A1	2.43258	3.58251	13.3687	4.12721e-35	4.73479e-34	68.8681
VRK3	0.449505	4.14602	13.3682	4.14606e-35	4.7533e-34	68.8635
CCSER2	0.563455	4.79733	13.3611	4.44672e-35	5.09465e-34	68.794
SFXN1	0.573759	5.38636	13.3585	4.56459e-35	5.22538e-34	68.7681
POLDIP3	0.494809	6.67699	13.3585	4.56679e-35	5.22538e-34	68.7676
DAB2	0.916571	7.9072	13.3538	4.78066e-35	5.46652e-34	68.7222
ZFAND3	0.474342	6.48706	13.3532	4.81049e-35	5.49702e-34	68.716
ASAP2	1.03191	3.91003	13.3519	4.87429e-35	5.5663e-34	68.7029
STX7	0.5739	4.74252	13.3493	5.00187e-35	5.70826e-34	68.6773
CWC27	0.438253	4.56724	13.3472	5.10731e-35	5.82479e-34	68.6565
NADK2	0.559685	4.97571	13.3461	5.16036e-35	5.88147e-34	68.6463
HACD3	0.67598	5.43904	13.3441	5.26794e-35	6.00016e-34	68.6258
MCCC1	0.67012	4.93507	13.3434	5.30133e-35	6.03427e-34	68.6195
TNS1	1.02652	7.79178	13.3421	5.37126e-35	6.1099e-34	68.6065
IDI1	0.603728	5.10809	13.342	5.3769e-35	6.11234e-34	68.6055
NOLC1	0.570536	6.16788	13.3372	5.64108e-35	6.40849e-34	68.5579
LRRC42	0.512249	5.23541	13.3354	5.74056e-35	6.51727e-34	68.5405
GXYLT1	0.620211	4.3008	13.3313	5.97665e-35	6.7809e-34	68.5005
SPATA6	0.668242	3.62437	13.3303	6.03988e-35	6.84819e-34	68.4901
TACC1	0.942181	5.80412	13.3299	6.06253e-35	6.86942e-34	68.4863
PRKCE	0.712838	3.16608	13.3274	6.21566e-35	7.03837e-34	68.4616
SEM1	-0.553269	4.559	-13.3272	6.22955e-35	7.04955e-34	68.4594
ATF1	0.573814	4.93725	13.3232	6.47905e-35	7.32715e-34	68.4204
FAF1	0.346344	4.78724	13.3231	6.48324e-35	7.32715e-34	68.4197
MOCS3	0.393123	3.22875	13.3228	6.50481e-35	7.34678e-34	68.4165
IRAK1BP1	0.531475	2.17409	13.3215	6.59107e-35	7.4394e-34	68.4034
BHLHB9	0.603991	2.42332	13.32	6.68402e-35	7.53945e-34	68.3895
GTF3C3	0.467423	4.16371	13.3198	6.70343e-35	7.55648e-34	68.3866
CABLES1	0.90715	4.51725	13.3177	6.83969e-35	7.70511e-34	68.3666
ADIPOR1	0.332246	7.39401	13.3161	6.9479e-35	7.82004e-34	68.351
TVP23B	0.499463	3.97522	13.3161	6.95065e-35	7.82004e-34	68.3506
ELP1	0.585177	4.77266	13.3158	6.97197e-35	7.83898e-34	68.3476
ARHGAP12	0.519228	4.82102	13.315	7.02943e-35	7.89851e-34	68.3395
CPLANE2	0.695672	3.68393	13.3145	7.05934e-35	7.92703e-34	68.3352
MARCHF5	0.483103	4.96589	13.3135	7.13359e-35	8.00527e-34	68.3249
TMEM183A	0.400146	4.83758	13.3131	7.16289e-35	8.033e-34	68.3208
BPHL	0.745483	3.88587	13.3088	7.46868e-35	8.37057e-34	68.2793
ZNF592	0.555399	4.86303	13.3075	7.5658e-35	8.47399e-34	68.2665
PAIP1	0.466379	5.86851	13.3049	7.76931e-35	8.69635e-34	68.2401
PNRC2	0.502762	6.7523	13.3036	7.86713e-35	8.80022e-34	68.2277
LEPR	0.846564	3.24437	13.3017	8.01437e-35	8.9592e-34	68.2093
ZBTB21	0.777975	3.76657	13.3012	8.056e-35	8.99999e-34	68.2041
ADAM9	0.934217	6.6738	13.2967	8.4197e-35	9.40029e-34	68.1603
TRMT2B	0.51433	4.33566	13.2878	9.20302e-35	1.02683e-33	68.072
ZDHHC9	0.644324	6.23239	13.2877	9.21079e-35	1.02704e-33	68.0712
PLA2G12A	0.582349	5.12626	13.2849	9.46641e-35	1.05487e-33	68.044
RRP15	0.505437	3.50374	13.2839	9.55803e-35	1.0644e-33	68.0344
TLR4	0.986754	4.88729	13.2837	9.57978e-35	1.06615e-33	68.0322
CALCOCO2	0.475378	6.14289	13.2828	9.66763e-35	1.07524e-33	68.0231
RBBP4	0.442695	5.93908	13.2816	9.77743e-35	1.08676e-33	68.0119
TRAF3IP1	0.553509	4.3246	13.2784	1.01003e-34	1.12193e-33	67.9797
DHFR2	0.614767	3.49472	13.2766	1.02776e-34	1.1409e-33	67.9624
GIT2	0.798414	4.3708	13.2728	1.06739e-34	1.18414e-33	67.9248
SLC35B4	0.602421	4.50603	13.2715	1.08076e-34	1.19822e-33	67.9125
MRPS18B	0.531834	7.29447	13.2711	1.08546e-34	1.20266e-33	67.9082
ZNF398	0.48704	3.60862	13.2649	1.15418e-34	1.278e-33	67.8472
CWF19L2	0.577576	4.45825	13.2631	1.17512e-34	1.30036e-33	67.8294
GIPC2	1.50389	5.26709	13.2622	1.18521e-34	1.31069e-33	67.8209
CDKN1B	0.605836	6.72488	13.2591	1.22153e-34	1.35001e-33	67.7909
LONRF3	0.863332	2.30743	13.2572	1.24463e-34	1.37468e-33	67.7723
GPATCH11	0.517677	3.95012	13.2549	1.27371e-34	1.40591e-33	67.7494
SEPSECS	0.721632	4.3464	13.2536	1.29081e-34	1.42388e-33	67.7362
ZNF687	0.514913	4.50623	13.2529	1.29906e-34	1.43207e-33	67.7299
LAMTOR3	0.454313	5.47875	13.2512	1.32159e-34	1.45599e-33	67.7128
ABHD13	0.549557	4.03114	13.2501	1.33522e-34	1.47008e-33	67.7026
AKAP6	0.744914	1.90108	13.2447	1.40834e-34	1.54962e-33	67.6497
TMX2	0.438423	6.97976	13.2376	1.5119e-34	1.66252e-33	67.5793
CNDP2	0.895894	8.39729	13.2369	1.52208e-34	1.67266e-33	67.5726
EYA3	0.628916	4.32132	13.2368	1.52361e-34	1.67329e-33	67.5716
WDR45B	0.401919	6.81238	13.2365	1.52721e-34	1.67619e-33	67.5693
NECTIN3	0.962857	3.70576	13.2362	1.53252e-34	1.68097e-33	67.5658
KDM5A	0.615815	4.42825	13.2358	1.5389e-34	1.68691e-33	67.5617
TMEM252	1.94762	4.54001	13.2327	1.58683e-34	1.73835e-33	67.5312
KAZN	0.749097	3.31996	13.2234	1.73845e-34	1.903e-33	67.4407
PEDS1	-0.548307	4.06816	-13.2234	1.73929e-34	1.903e-33	67.4402
ZNF318	0.619826	3.89649	13.2225	1.75515e-34	1.91914e-33	67.4312
ATF2	0.49067	5.55466	13.2184	1.82744e-34	1.99694e-33	67.3911
KLF13	0.781193	5.67614	13.2176	1.84172e-34	2.01129e-33	67.3834
CBWD2	0.429298	2.51361	13.2167	1.85719e-34	2.02692e-33	67.3751
STARD8	0.920718	5.02356	13.2163	1.86543e-34	2.03464e-33	67.3707
C19orf53	-0.640234	7.83596	-13.2142	1.90407e-34	2.07549e-33	67.3503
ZNF33A	0.644168	4.81533	13.2087	2.01159e-34	2.19133e-33	67.2958
PRRG4	0.896975	5.10331	13.2073	2.03949e-34	2.22034e-33	67.2821
HNRNPH2	0.454407	7.34444	13.2043	2.09912e-34	2.28384e-33	67.2535
SLC7A6OS	0.436105	2.33821	13.1979	2.23751e-34	2.43289e-33	67.1902
PM20D2	0.766993	4.50355	13.1972	2.25305e-34	2.44827e-33	67.1833
CWC22	0.598708	5.24731	13.1913	2.38773e-34	2.59301e-33	67.1257
KTN1	0.700516	5.26468	13.1907	2.40055e-34	2.60531e-33	67.1204
UBE2S	-0.753611	3.34763	-13.1901	2.41638e-34	2.62086e-33	67.1138
DNTTIP2	0.426109	4.95622	13.1898	2.42249e-34	2.62587e-33	67.1113
MOB4	0.516375	4.70741	13.1816	2.62706e-34	2.84584e-33	67.0309
ZFP3	0.623728	3.3321	13.18	2.66906e-34	2.88956e-33	67.0151
SPRYD7	0.493933	4.63264	13.1728	2.86502e-34	3.09979e-33	66.9448
CUBN	2.02352	6.4281	13.1701	2.94167e-34	3.18074e-33	66.9186
TFDP1	0.557108	5.81552	13.1693	2.96515e-34	3.20416e-33	66.9107
CCDC85A	0.998109	1.88744	13.1646	3.10708e-34	3.35545e-33	66.8643
HIBADH	0.711769	7.27809	13.1588	3.28901e-34	3.54973e-33	66.8078
TAF9B	0.600003	5.81144	13.1563	3.37092e-34	3.6359e-33	66.7834
PTP4A1	0.746227	6.64335	13.1529	3.48645e-34	3.75819e-33	66.7499
SNX18	0.699913	4.87893	13.1521	3.51388e-34	3.78542e-33	66.7422
AR	1.13065	3.84595	13.1485	3.6385e-34	3.91726e-33	66.7076
SIK3	0.562258	4.0871	13.1447	3.77826e-34	4.06523e-33	66.6702
PPFIA1	0.464724	4.45519	13.1435	3.82221e-34	4.10768e-33	66.6587
ZFYVE16	0.60326	4.24894	13.1435	3.82241e-34	4.10768e-33	66.6586
EIF2AK2	0.58232	4.7803	13.1428	3.8493e-34	4.13404e-33	66.6517
FNIP2	0.787846	4.84593	13.142	3.88133e-34	4.16588e-33	66.6434
SRRD	0.41983	4.08411	13.1366	4.09384e-34	4.39128e-33	66.5905
EGFR	1.04945	6.63572	13.1334	4.22559e-34	4.52982e-33	66.5591
IL6ST	0.714984	7.32159	13.1282	4.44774e-34	4.76504e-33	66.5083
POGK	0.523852	5.01828	13.1262	4.53579e-34	4.8564e-33	66.4888
S100A11	-0.789638	10.6245	-13.1213	4.75651e-34	5.08962e-33	66.4416
VIRMA	0.505378	4.6328	13.1206	4.79008e-34	5.1224e-33	66.4347
NMNAT1	0.504255	3.39906	13.1204	4.79825e-34	5.12801e-33	66.433
RNF214	0.501836	3.92663	13.1187	4.8809e-34	5.21314e-33	66.416
ATG4C	0.512843	4.41692	13.1137	5.12862e-34	5.47439e-33	66.3669
TYMS	0.772341	5.63019	13.1134	5.14449e-34	5.48798e-33	66.3638
ABI2	0.55623	3.64906	13.1046	5.60813e-34	5.97893e-33	66.2782
SLC25A46	0.553601	4.97631	13.1038	5.64931e-34	6.01917e-33	66.2709
ISG20L2	0.43268	4.84301	13.1028	5.70576e-34	6.07561e-33	66.261
ZNF420	0.538737	3.37464	13.1	5.8652e-34	6.24159e-33	66.2337
RBM8A	0.422225	6.09322	13.0974	6.01914e-34	6.40151e-33	66.208
TMX4	0.666501	6.1591	13.096	6.10145e-34	6.48511e-33	66.1945
TRPM7	0.629907	4.08362	13.0941	6.22032e-34	6.60744e-33	66.1753
ZFP64	0.436528	3.34231	13.094	6.22576e-34	6.60921e-33	66.1745
DNAJC21	0.434424	4.46543	13.0898	6.48336e-34	6.8785e-33	66.1342
NDC1	0.520393	4.13616	13.087	6.66684e-34	7.06887e-33	66.1065
PWP1	0.356254	6.35318	13.0832	6.91767e-34	7.33038e-33	66.0699
TBCK	0.505174	3.58999	13.0771	7.34708e-34	7.78071e-33	66.0101
PKHD1	1.59977	3.59206	13.0729	7.65947e-34	8.10662e-33	65.9688
PPP1R15B	0.783344	6.17485	13.0709	7.80536e-34	8.25604e-33	65.95
CD164	0.585033	7.7034	13.0693	7.93179e-34	8.3847e-33	65.9341
SCAMP1	0.652755	5.84054	13.0681	8.02897e-34	8.48229e-33	65.922
TMEM17	0.554565	2.6868	13.068	8.03723e-34	8.48589e-33	65.921
SERF2	-0.668463	7.49193	-13.0677	8.0595e-34	8.50428e-33	65.9182
CCT4	0.519693	7.6529	13.0668	8.12805e-34	8.56739e-33	65.9098
MED13L	0.791423	4.92542	13.0668	8.1291e-34	8.56739e-33	65.9097
RNF14	0.540535	5.97714	13.0655	8.23563e-34	8.67443e-33	65.8968
MCPH1	0.423002	3.12181	13.0646	8.3077e-34	8.74358e-33	65.8881
CLP1	0.418939	4.00272	13.0646	8.31127e-34	8.74358e-33	65.8877
BOD1L1	0.673581	3.99465	13.0617	8.5462e-34	8.98532e-33	65.8601
CREBBP	0.550416	4.91092	13.0613	8.58009e-34	9.01553e-33	65.8561
MICU1	0.550188	6.227	13.0589	8.78434e-34	9.22461e-33	65.8328
ZNF507	0.538435	3.3711	13.0582	8.84936e-34	9.28732e-33	65.8255
METTL7A	0.93689	7.36851	13.056	9.03626e-34	9.47778e-33	65.8047
UNC13B	0.799357	5.23097	13.0549	9.13404e-34	9.5746e-33	65.794
EPG5	0.593875	3.63667	13.053	9.3091e-34	9.75226e-33	65.7752
TM2D1	0.483901	4.39673	13.0526	9.34528e-34	9.7843e-33	65.7713
CNST	0.590981	4.4813	13.0514	9.45316e-34	9.89133e-33	65.76
TAB2	0.626779	5.77192	13.0494	9.64826e-34	1.00894e-32	65.7397
NUTF2	-0.492201	6.35914	-13.0492	9.6591e-34	1.00947e-32	65.7386
PDS5A	0.479598	5.28763	13.0467	9.90604e-34	1.03466e-32	65.7135
SUCLG2	0.578795	6.36484	13.0463	9.94183e-34	1.03778e-32	65.7099
RNGTT	0.518821	3.99183	13.046	9.96973e-34	1.04007e-32	65.7071
PLCB1	1.00334	3.95781	13.0391	1.06678e-33	1.11223e-32	65.64
RETREG2	0.494625	7.05875	13.0354	1.1069e-33	1.15338e-32	65.6033
RALGAPB	0.485646	4.5842	13.0349	1.11188e-33	1.15788e-32	65.5989
LAPTM4A	0.477042	9.87987	13.0346	1.11483e-33	1.16026e-32	65.5963
REPS1	0.472714	3.54183	13.0344	1.11789e-33	1.16275e-32	65.5935
LIN7A	1.55281	4.32805	13.033	1.13326e-33	1.17804e-32	65.58
TXLNG	0.607164	4.4422	13.0282	1.18697e-33	1.23314e-32	65.534
ACAP2	0.626192	4.39555	13.0269	1.20208e-33	1.24809e-32	65.5215
SLC5A8	2.60177	4.02509	13.0266	1.20594e-33	1.25136e-32	65.5183
PARD3B	0.682858	2.99273	13.0211	1.27345e-33	1.32062e-32	65.4642
YWHAQ	0.509603	8.42654	13.0189	1.30031e-33	1.34768e-32	65.4435
PDZK1	1.55573	7.02607	13.0158	1.34094e-33	1.38897e-32	65.413
AKAP9	0.736458	3.97812	13.0146	1.3572e-33	1.40498e-32	65.401
ELOVL7	1.24832	5.70176	13.0119	1.39261e-33	1.44079e-32	65.3755
CDKAL1	0.424174	4.17713	13.0033	1.51495e-33	1.56643e-32	65.2919
SDHD	0.593063	6.94198	13.0022	1.53259e-33	1.58373e-32	65.2804
CNKSR3	0.759435	3.59055	12.9998	1.56923e-33	1.62065e-32	65.257
NOP14	0.522876	5.27435	12.9996	1.57136e-33	1.62188e-32	65.2556
C5orf51	0.49313	4.86573	12.9992	1.57816e-33	1.62795e-32	65.2513
HNRNPF	0.432401	7.73083	12.9977	1.60078e-33	1.65031e-32	65.2372
ZNF644	0.559307	4.38166	12.994	1.65959e-33	1.70992e-32	65.2014
CAMK2D	0.572255	4.85121	12.9919	1.69487e-33	1.74524e-32	65.1805
DHX57	0.441259	3.81788	12.9911	1.70839e-33	1.75813e-32	65.1726
EXD2	0.5585	4.30811	12.9908	1.71382e-33	1.76268e-32	65.1695
DDX20	0.416417	3.6816	12.9904	1.71957e-33	1.76756e-32	65.1662
PPP1R3D	0.485121	3.68323	12.9879	1.76296e-33	1.8111e-32	65.1414
SLC44A1	0.610147	4.9087	12.9862	1.79207e-33	1.83993e-32	65.1252
TSPYL4	0.700901	4.955	12.985	1.81329e-33	1.86061e-32	65.1135
TMOD3	0.53471	5.15313	12.9733	2.03353e-33	2.08538e-32	64.9997
EIF3J	0.447504	6.11568	12.9703	2.09273e-33	2.14484e-32	64.9713
CNOT7	0.52391	5.04412	12.9694	2.11299e-33	2.16433e-32	64.9617
TTC5	0.505884	3.07969	12.9674	2.1534e-33	2.20443e-32	64.9429
ZC3H15	0.478651	6.20138	12.9645	2.21488e-33	2.26604e-32	64.915
TMA7	-0.523215	7.08917	-12.9635	2.23797e-33	2.28832e-32	64.9047
INVS	0.580327	3.51386	12.9574	2.37553e-33	2.42756e-32	64.8455
NOC3L	0.561885	4.28509	12.9558	2.41351e-33	2.46494e-32	64.8297
TNFRSF10A	0.744012	4.25031	12.9539	2.45763e-33	2.50853e-32	64.8117
ERLIN1	0.47945	5.14623	12.9484	2.59355e-33	2.64572e-32	64.7583
MTDH	0.617602	6.42202	12.9475	2.61602e-33	2.66709e-32	64.7498
BRMS1L	0.657512	3.3166	12.9452	2.67539e-33	2.72603e-32	64.7275
ETF1	0.568304	6.68442	12.9439	2.71161e-33	2.76133e-32	64.7141
FNIP1	0.596782	4.52288	12.9412	2.78355e-33	2.83294e-32	64.6882
RASSF8	0.73428	3.99928	12.9405	2.80282e-33	2.85089e-32	64.6813
ZNF654	0.671085	4.03823	12.9361	2.92571e-33	2.97348e-32	64.6387
WDFY1	0.585832	5.79167	12.936	2.92675e-33	2.97348e-32	64.6384
SASH1	0.838124	5.1803	12.9315	3.06068e-33	3.10775e-32	64.594
MYO18A	0.732735	4.54443	12.9273	3.18724e-33	3.23438e-32	64.5538
CIPC	0.653161	4.13533	12.926	3.22818e-33	3.27403e-32	64.5411
PPP2R2A	0.49875	4.70897	12.9252	3.25531e-33	3.29963e-32	64.5328
TFB2M	0.538414	4.78005	12.9246	3.27256e-33	3.3152e-32	64.5275
SNIP1	0.433316	4.02527	12.924	3.29354e-33	3.33297e-32	64.5212
LATS1	0.631981	4.24345	12.9239	3.29392e-33	3.33297e-32	64.5211
ZNF317	0.408701	4.76077	12.9219	3.35974e-33	3.39761e-32	64.5015
SRSF8	0.444807	6.0461	12.92	3.42478e-33	3.46138e-32	64.4824
WASHC4	0.5926	5.4715	12.9153	3.58395e-33	3.62016e-32	64.4373
ERMAP	0.57576	4.22307	12.9135	3.64843e-33	3.68317e-32	64.4197
COA7	0.552293	4.01202	12.9097	3.7858e-33	3.81964e-32	64.383
TRIM6	0.912591	3.67422	12.9087	3.82411e-33	3.85607e-32	64.373
TTC21B	0.678256	4.08349	12.9082	3.84122e-33	3.87109e-32	64.3686
HRH2	1.78225	4.10426	12.904	4.00167e-33	4.03047e-32	64.3279
MRFAP1	0.412499	8.72822	12.9028	4.04889e-33	4.07568e-32	64.3163
HERC1	0.692765	4.10879	12.899	4.20101e-33	4.22638e-32	64.2797
HSD17B4	0.522962	5.82181	12.8983	4.23155e-33	4.25466e-32	64.2725
NT5C2	0.685067	4.04106	12.8911	4.53972e-33	4.56188e-32	64.2028
RMDN3	0.405244	5.26253	12.891	4.54282e-33	4.56238e-32	64.2021
DHX36	0.496758	4.21829	12.8904	4.56989e-33	4.58693e-32	64.1962
DCAF11	0.480658	5.43481	12.8866	4.74201e-33	4.75697e-32	64.1595
PAK2	0.481729	6.36926	12.8846	4.83592e-33	4.84839e-32	64.14
ZNF462	0.768527	3.61176	12.884	4.86603e-33	4.87578e-32	64.1339
LYRM2	0.434536	3.87416	12.8836	4.88455e-33	4.89154e-32	64.1301
CDC42	0.41169	8.04114	12.8832	4.90084e-33	4.90505e-32	64.1268
PNPLA8	0.527798	4.81274	12.8771	5.20476e-33	5.20625e-32	64.0671
FAM13B	0.65884	4.48496	12.8757	5.27702e-33	5.27551e-32	64.0534
GOLGA7	0.50088	6.63121	12.8705	5.54837e-33	5.54362e-32	64.0037
MRS2	0.460475	4.61036	12.8703	5.56059e-33	5.55266e-32	64.0015
USP14	0.429111	5.37709	12.8691	5.62348e-33	5.61225e-32	63.9903
IARS1	0.599805	5.7329	12.8675	5.71306e-33	5.6984e-32	63.9746
SLC35D1	0.739597	4.64858	12.8665	5.76844e-33	5.75036e-32	63.9651
MACO1	0.458386	5.42168	12.8659	5.80425e-33	5.78277e-32	63.9589
DCP1A	0.527202	4.26453	12.861	6.08949e-33	6.0635e-32	63.9113
AKTIP	0.496697	4.79118	12.859	6.20889e-33	6.17887e-32	63.892
SRGAP2B	0.521591	1.55335	12.8587	6.22444e-33	6.19083e-32	63.8896
SLC10A7	0.45675	2.88384	12.8563	6.36974e-33	6.33174e-32	63.8667
SYNCRIP	0.519336	6.18935	12.8557	6.41191e-33	6.37004e-32	63.8601
AIMP1	0.371937	5.86023	12.8541	6.50782e-33	6.46165e-32	63.8454
ARMCX5	0.431325	3.36834	12.8534	6.55336e-33	6.50318e-32	63.8385
N4BP1	0.382315	4.75172	12.8494	6.81885e-33	6.76279e-32	63.799
ZFAND1	0.602279	5.00102	12.8493	6.82382e-33	6.7639e-32	63.7983
PRMT9	0.508469	3.5689	12.847	6.97599e-33	6.91082e-32	63.7764
RNF40	0.614315	5.36251	12.8406	7.42903e-33	7.35546e-32	63.714
NHEJ1	0.694643	1.8666	12.8386	7.56888e-33	7.48968e-32	63.6955
ZKSCAN2	0.42112	2.25939	12.8366	7.71796e-33	7.63288e-32	63.6761
PDCD6IP	0.463178	5.66025	12.8352	7.82606e-33	7.73542e-32	63.6623
EML1	0.733631	4.09177	12.8297	8.26011e-33	8.15984e-32	63.6088
CEP350	0.628118	4.00935	12.8259	8.56609e-33	8.45732e-32	63.5727
PTBP3	0.591144	5.67265	12.8246	8.67493e-33	8.55995e-32	63.5602
TSHZ1	0.827448	4.71882	12.8213	8.96044e-33	8.83669e-32	63.528
PELO	0.437085	5.42385	12.8205	9.03182e-33	8.90106e-32	63.5201
WBP4	0.473015	4.77226	12.8204	9.03589e-33	8.90106e-32	63.5197
ANKEF1	0.590599	3.01056	12.8194	9.12552e-33	8.9843e-32	63.5099
ZDHHC6	0.461703	5.59005	12.8164	9.39956e-33	9.24889e-32	63.4805
ERBIN	0.547358	5.46806	12.8126	9.75193e-33	9.59022e-32	63.444
MB21D2	0.805722	3.99966	12.8081	1.01862e-32	1.00117e-31	63.4008
OTUD7B	0.514451	3.66412	12.8069	1.03089e-32	1.01266e-31	63.3889
ARID5B	0.870184	5.63843	12.8045	1.05511e-32	1.03587e-31	63.3659
PDGFD	1.37308	6.29642	12.7962	1.14346e-32	1.12198e-31	63.2861
XYLB	0.800639	2.62688	12.7957	1.14892e-32	1.1267e-31	63.2813
TM9SF1	0.487455	3.60274	12.794	1.16801e-32	1.14478e-31	63.265
GUF1	0.509685	4.55001	12.7923	1.18792e-32	1.16364e-31	63.2482
COL4A4	0.994487	3.11724	12.7889	1.22818e-32	1.2024e-31	63.2152
GTF2A1	0.610537	4.89777	12.7887	1.23001e-32	1.20353e-31	63.2137
BBS10	0.573497	4.66939	12.7845	1.28127e-32	1.25298e-31	63.1732
MAP3K1	0.691268	4.68157	12.7832	1.29824e-32	1.26887e-31	63.1601
NSD1	0.577298	4.55817	12.7828	1.30297e-32	1.27278e-31	63.1565
EIF4ENIF1	0.425671	4.55103	12.7792	1.34878e-32	1.3164e-31	63.1222
ZNF800	0.510709	4.26032	12.7792	1.34913e-32	1.3164e-31	63.1219
PIKFYVE	0.648741	4.02842	12.7772	1.37511e-32	1.341e-31	63.103
HECTD1	0.674035	5.28452	12.7739	1.42021e-32	1.38421e-31	63.071
CDKL5	0.80539	3.12848	12.7708	1.46328e-32	1.42539e-31	63.0414
REV3L	0.714225	3.33926	12.7672	1.51584e-32	1.47577e-31	63.0063
UFM1	0.475665	6.57623	12.7663	1.52963e-32	1.48832e-31	62.9974
KLF10	1.04345	7.06276	12.7662	1.53043e-32	1.48832e-31	62.9968
SF3A3	0.33898	5.99257	12.766	1.53364e-32	1.49061e-31	62.9948
TMED10	0.566039	7.9572	12.7644	1.55836e-32	1.5138e-31	62.9789
LRP5	0.844535	5.82076	12.7623	1.58957e-32	1.54326e-31	62.9592
NUDT1	-0.579628	4.21	-12.7611	1.60786e-32	1.56015e-31	62.9479
IL6R	0.825953	5.06687	12.7602	1.6222e-32	1.57319e-31	62.9391
ZC3H7B	0.637283	5.65877	12.7584	1.65062e-32	1.59941e-31	62.9218
RALGAPA1	0.6458	2.73375	12.7584	1.65106e-32	1.59941e-31	62.9216
MPPE1	0.552559	3.7121	12.7565	1.68151e-32	1.62801e-31	62.9034
PSMB3	-0.529131	7.98492	-12.7557	1.69426e-32	1.63944e-31	62.8959
TCAF1	0.60574	3.90023	12.7526	1.74606e-32	1.68863e-31	62.866
UBXN7	0.630325	4.14988	12.7523	1.75227e-32	1.6937e-31	62.8625
FBXO9	0.550007	4.52577	12.7472	1.84119e-32	1.77866e-31	62.8134
PPP1R8	0.376113	5.70561	12.744	1.89919e-32	1.83368e-31	62.7826
SH2D4A	0.732917	3.8158	12.7387	1.99823e-32	1.92824e-31	62.7322
CREG1	0.592031	8.05199	12.7378	2.01548e-32	1.94382e-31	62.7237
ZNF189	1.06688	5.84102	12.7377	2.01915e-32	1.94628e-31	62.7219
POLR2J	-0.661839	6.33396	-12.7331	2.10956e-32	2.03231e-31	62.6784
TRMT5	0.533537	3.67984	12.73	2.17573e-32	2.0949e-31	62.6478
PHC3	0.678095	3.80769	12.729	2.19517e-32	2.11246e-31	62.6389
PPP2R1B	0.520218	4.4678	12.7245	2.29401e-32	2.20636e-31	62.5952
C1orf74	0.47163	2.28058	12.7239	2.30701e-32	2.21764e-31	62.5896
BBS2	0.47204	4.46001	12.7217	2.35703e-32	2.26449e-31	62.5683
POLR1F	0.503635	4.57567	12.7195	2.40792e-32	2.31211e-31	62.5471
RIMKLA	1.12346	3.79694	12.7194	2.4097e-32	2.31255e-31	62.5464
NFE2L2	0.556941	6.53961	12.717	2.46719e-32	2.36642e-31	62.523
GID8	0.381891	5.90359	12.7152	2.51123e-32	2.40734e-31	62.5055
RAB19	1.07663	2.45603	12.7145	2.52788e-32	2.42197e-31	62.4989
TFCP2	0.392756	5.31442	12.7143	2.53128e-32	2.42391e-31	62.4976
WDR12	0.483036	3.58978	12.7128	2.56904e-32	2.45872e-31	62.4829
SMARCC1	0.535746	5.19025	12.7086	2.67479e-32	2.55853e-31	62.4428
CLDN10	1.31435	4.74123	12.7081	2.68826e-32	2.57e-31	62.4379
ZNF780A	0.536478	2.94599	12.7048	2.7764e-32	2.65282e-31	62.4059
HCFC2	0.567715	3.85843	12.7015	2.86634e-32	2.73726e-31	62.3742
C4orf19	1.07168	3.54055	12.6967	3.00356e-32	2.86674e-31	62.3278
ARHGAP31	0.832101	4.86004	12.6934	3.09968e-32	2.95686e-31	62.2966
EPS15	0.451745	5.54893	12.6929	3.11461e-32	2.96804e-31	62.2918
ELP2	0.441177	4.97916	12.6929	3.11478e-32	2.96804e-31	62.2917
PKP2	0.963654	3.43521	12.6898	3.20935e-32	3.05648e-31	62.2621
PRRG1	0.632735	3.64412	12.687	3.2971e-32	3.13834e-31	62.2353
UTP18	0.451626	5.36951	12.6848	3.37029e-32	3.20627e-31	62.2135
GNAI3	0.424581	3.98194	12.6838	3.40266e-32	3.2353e-31	62.204
MED23	0.60858	4.31036	12.674	3.74179e-32	3.55582e-31	62.1098
CCNG2	0.678162	5.56962	12.6728	3.78514e-32	3.59506e-31	62.0983
CUL4B	0.538616	5.81608	12.6722	3.80623e-32	3.61313e-31	62.0928
HIF1AN	0.436389	4.19679	12.6718	3.82124e-32	3.62541e-31	62.0889
RRM2B	0.664775	5.79653	12.6666	4.01801e-32	3.81003e-31	62.0391
ASCC3	0.626379	4.0122	12.666	4.0397e-32	3.82853e-31	62.0338
ZNF12	0.536636	4.97214	12.664	4.11992e-32	3.90244e-31	62.0143
PSEN1	0.465174	4.99515	12.6633	4.15008e-32	3.92888e-31	62.007
OGDH	0.621912	7.50335	12.6631	4.15785e-32	3.9341e-31	62.0052
TRIM2	0.940246	4.41352	12.6603	4.27143e-32	4.03939e-31	61.9784
CEP57	0.518156	4.53828	12.6588	4.33162e-32	4.09409e-31	61.9645
TCF20	0.570271	4.69142	12.6578	4.37665e-32	4.13442e-31	61.9543
PAXX	-0.790582	5.61455	-12.6563	4.43923e-32	4.19128e-31	61.9402
BSDC1	0.411552	5.8824	12.6542	4.52874e-32	4.27348e-31	61.9204
FRMD4B	0.649872	4.32896	12.6528	4.59086e-32	4.32976e-31	61.9069
PI4KA	0.585205	4.6494	12.6517	4.64106e-32	4.37475e-31	61.8961
USP53	0.671483	3.48729	12.6489	4.76909e-32	4.49301e-31	61.8691
NUP98	0.48813	5.26392	12.645	4.95315e-32	4.6639e-31	61.8315
STARD3NL	0.547008	5.71107	12.6437	5.01212e-32	4.7169e-31	61.8198
CERS6	0.750581	3.80833	12.6432	5.03537e-32	4.73622e-31	61.8152
MKRN1	0.37452	6.23393	12.6425	5.07417e-32	4.77015e-31	61.8076
OPTN	0.47088	7.10258	12.6423	5.0822e-32	4.77514e-31	61.806
TNKS	0.562748	4.0113	12.6414	5.1273e-32	4.81242e-31	61.7972
CRYL1	0.916264	7.87606	12.6414	5.12738e-32	4.81242e-31	61.7972
YWHAB	0.418968	8.2834	12.6374	5.32979e-32	4.99972e-31	61.7588
IVD	0.567094	5.70895	12.6372	5.33616e-32	5.00301e-31	61.7576
SEC31A	0.438051	6.84348	12.6361	5.39384e-32	5.05438e-31	61.7469
ZNF112	0.591505	2.59541	12.6349	5.45708e-32	5.1109e-31	61.7354
SMAD2	0.392013	3.31768	12.6347	5.46954e-32	5.11983e-31	61.7331
BICC1	0.984393	6.23414	12.6311	5.66454e-32	5.29952e-31	61.6984
BOLA2B	-0.47967	0.841082	-12.6246	6.03172e-32	5.64003e-31	61.636
PGAP4	1.22692	4.29074	12.6245	6.03566e-32	5.6407e-31	61.6354
ATP5F1E	-0.529069	6.8972	-12.6225	6.15328e-32	5.74755e-31	61.6163
ATP8A1	0.928193	3.41358	12.617	6.48975e-32	6.0586e-31	61.5634
LBR	0.594725	5.41264	12.6167	6.50593e-32	6.07047e-31	61.561
KDR	1.45847	7.09638	12.6166	6.51146e-32	6.07239e-31	61.5601
C20orf194	0.624447	4.33007	12.6115	6.84387e-32	6.37898e-31	61.5107
CNOT6	0.504763	4.77268	12.6089	7.01252e-32	6.5327e-31	61.4866
ISOC1	0.62991	5.57717	12.6082	7.06281e-32	6.57605e-31	61.4795
ZNF146	0.53424	6.03354	12.6002	7.62904e-32	7.09947e-31	61.403
EMC1	0.50181	4.97923	12.5997	7.6665e-32	7.13054e-31	61.3981
TRPM3	1.21076	1.97649	12.5995	7.6814e-32	7.1406e-31	61.3962
DUSP11	0.468044	4.89619	12.5947	8.04223e-32	7.47206e-31	61.3506
ALMS1	0.570835	3.12778	12.5927	8.20398e-32	7.61829e-31	61.3309
NPEPPS	0.5166	5.15439	12.5908	8.35599e-32	7.75533e-31	61.3127
ABCE1	0.510771	5.26367	12.5887	8.52475e-32	7.90777e-31	61.2928
VDAC2	0.428789	6.62314	12.5878	8.59883e-32	7.97226e-31	61.2842
SGTB	0.565626	3.4686	12.5847	8.85523e-32	8.20562e-31	61.2551
TRDMT1	0.478634	2.16058	12.5811	9.1727e-32	8.49531e-31	61.2202
POLE3	0.443661	6.41699	12.5735	9.8675e-32	9.13396e-31	61.1477
SEL1L	0.630786	6.08617	12.5734	9.87425e-32	9.13538e-31	61.147
ETFA	0.500305	5.99148	12.5723	9.98219e-32	9.23036e-31	61.1362
SLC30A5	0.507297	5.31824	12.5719	1.00249e-31	9.26496e-31	61.132
NEDD1	0.568555	4.39903	12.5707	1.0137e-31	9.36359e-31	61.121
KLHL5	0.709361	5.1021	12.569	1.03038e-31	9.51265e-31	61.1048
CCND1	1.1202	9.32063	12.5669	1.05185e-31	9.70577e-31	61.0843
SLC46A1	0.613083	2.98203	12.5657	1.06423e-31	9.81481e-31	61.0727
MARS2	0.626594	3.38595	12.5648	1.07333e-31	9.89352e-31	61.0643
RBFOX2	0.632669	5.35608	12.5643	1.07803e-31	9.93158e-31	61.0599
ZNF689	0.393622	3.64418	12.5619	1.10318e-31	1.01579e-30	61.0371
TRIM33	0.503524	4.37527	12.5615	1.10815e-31	1.01983e-30	61.0326
CLDN12	0.599581	4.75349	12.5613	1.11003e-31	1.02103e-30	61.0309
LEPROTL1	0.662433	6.42826	12.561	1.11357e-31	1.02375e-30	61.0278
CENPW	-0.732856	3.45608	-12.5576	1.14969e-31	1.0564e-30	60.9961
SERINC3	0.484596	7.47586	12.5573	1.15349e-31	1.05934e-30	60.9928
PEX13	0.41063	4.338	12.5557	1.17124e-31	1.07507e-30	60.9777
WDR44	0.588827	4.23231	12.5552	1.17664e-31	1.07946e-30	60.9731
MTRR	0.608828	5.18383	12.5546	1.18437e-31	1.08599e-30	60.9666
HACD2	0.617096	5.23219	12.5494	1.24495e-31	1.14093e-30	60.9171
PRKAG1	0.336971	5.68289	12.5482	1.2595e-31	1.15366e-30	60.9056
EXOC2	0.472244	4.80813	12.5472	1.27135e-31	1.16391e-30	60.8963
USP7	0.385403	5.70051	12.5447	1.30186e-31	1.19122e-30	60.8728
PODXL	1.18762	7.38639	12.5425	1.3297e-31	1.21606e-30	60.8518
STOM	0.544818	9.1635	12.5387	1.38029e-31	1.26166e-30	60.8147
TTC28	0.704446	4.55963	12.5384	1.38406e-31	1.26445e-30	60.812
AKT3	0.870059	5.04729	12.5383	1.38509e-31	1.26472e-30	60.8113
NONO	0.477177	7.80593	12.5368	1.40496e-31	1.2822e-30	60.7972
NCBP1	0.501118	4.57028	12.5346	1.43454e-31	1.30851e-30	60.7765
PGGT1B	0.465728	3.8297	12.5345	1.43716e-31	1.31022e-30	60.7747
PPAT	0.585807	3.50451	12.5328	1.46063e-31	1.33093e-30	60.7586
PDGFC	0.790009	4.92034	12.532	1.47179e-31	1.34039e-30	60.7511
C1orf109	0.461389	3.72111	12.5318	1.47484e-31	1.34206e-30	60.749
FDPS	0.463457	6.14275	12.5317	1.47516e-31	1.34206e-30	60.7488
TGFBR3	0.84238	4.37229	12.5288	1.51781e-31	1.37972e-30	60.7205
TTC12	0.602041	3.57969	12.5288	1.51812e-31	1.37972e-30	60.7203
WDR48	0.445749	4.37303	12.5275	1.53645e-31	1.39565e-30	60.7084
NUP58	0.596399	4.56609	12.5272	1.54038e-31	1.39849e-30	60.7059
PDIA6	0.79241	7.58895	12.527	1.54334e-31	1.40045e-30	60.704
CA2	1.03164	7.37782	12.5226	1.61071e-31	1.46083e-30	60.6616
GABRB3	1.36864	2.20785	12.5202	1.64809e-31	1.49396e-30	60.6388
PSIP1	0.588014	5.47904	12.5194	1.66069e-31	1.50459e-30	60.6313
DHDDS	0.44212	4.92029	12.5189	1.66897e-31	1.51132e-30	60.6263
SNX12	0.407678	6.48679	12.5163	1.71115e-31	1.54871e-30	60.6016
SEMA5A	0.927517	4.37311	12.5162	1.71355e-31	1.54978e-30	60.6002
CTBS	0.548059	4.51584	12.5161	1.71411e-31	1.54978e-30	60.5999
LPIN2	0.59401	5.33492	12.5153	1.72768e-31	1.56125e-30	60.592
ACTR8	0.436328	4.21778	12.5152	1.72898e-31	1.56162e-30	60.5913
LSM7	-0.587123	5.66448	-12.5131	1.76424e-31	1.59264e-30	60.5713
COG3	0.502072	4.50382	12.5098	1.82121e-31	1.64246e-30	60.5397
PLAA	0.457437	4.86493	12.5098	1.8213e-31	1.64246e-30	60.5397
TRAPPC10	0.618971	3.04827	12.5084	1.84568e-31	1.66358e-30	60.5265
PCBP1	0.710271	8.90674	12.5067	1.87663e-31	1.69061e-30	60.51
ADO	0.431241	4.95576	12.5064	1.88255e-31	1.69507e-30	60.5069
MSI2	0.51107	3.93907	12.5049	1.90894e-31	1.71795e-30	60.4931
ZNHIT1	-0.616215	5.78076	-12.504	1.92585e-31	1.73228e-30	60.4843
ZNF41	0.551218	3.66928	12.5023	1.95826e-31	1.76052e-30	60.4678
TXNIP	0.72251	10.1317	12.5003	1.99551e-31	1.79309e-30	60.4491
PTPRB	1.29794	5.20964	12.5001	1.99929e-31	1.79474e-30	60.4472
TMEM106B	0.655773	4.79808	12.5001	1.9994e-31	1.79474e-30	60.4471
MITF	0.685388	4.73975	12.498	2.04045e-31	1.83065e-30	60.427
ZNF214	0.581278	2.56795	12.4973	2.0543e-31	1.84213e-30	60.4203
UTRN	0.91427	5.54451	12.4924	2.15277e-31	1.92944e-30	60.3738
TPR	0.595126	5.34985	12.4863	2.2833e-31	2.04539e-30	60.3154
ARID2	0.499515	3.80169	12.4834	2.34777e-31	2.10206e-30	60.2878
TMEM87A	0.469797	5.87571	12.4832	2.35217e-31	2.10492e-30	60.2859
DCTN6	0.585895	6.08373	12.483	2.35525e-31	2.1066e-30	60.2846
DDX42	0.501671	5.85686	12.4819	2.38079e-31	2.12836e-30	60.2739
EIF2S1	0.538656	5.48422	12.4795	2.43599e-31	2.17659e-30	60.2512
AGPAT3	0.615033	5.67106	12.4784	2.46156e-31	2.19832e-30	60.2408
KIF21A	0.835325	4.09295	12.4782	2.46771e-31	2.20269e-30	60.2384
SLC4A1AP	0.376325	4.76992	12.4746	2.55478e-31	2.27924e-30	60.204
VTI1B	0.476537	5.88582	12.4742	2.56473e-31	2.28695e-30	60.2001
TARS3	0.589469	4.27134	12.4731	2.59164e-31	2.30977e-30	60.1897
SEC22B	0.423778	4.59646	12.4723	2.61151e-31	2.32629e-30	60.1822
TRAP1	0.672596	5.78563	12.4701	2.66707e-31	2.37457e-30	60.1613
LMO7	0.807065	4.09992	12.4665	2.7613e-31	2.45722e-30	60.1268
FRAS1	1.24451	3.06408	12.4664	2.7629e-31	2.4574e-30	60.1263
PCMT1	0.432717	6.153	12.4659	2.77615e-31	2.46792e-30	60.1215
CHD8	0.570947	4.79339	12.4648	2.80644e-31	2.49358e-30	60.1108
SUPT16H	0.527419	5.71509	12.4625	2.86851e-31	2.54744e-30	60.0891
IFIT5	0.558788	5.35528	12.4621	2.87917e-31	2.55561e-30	60.0854
PHLDB2	0.771589	5.01273	12.4614	2.89873e-31	2.57166e-30	60.0787
MGAM	1.90398	4.0178	12.453	3.14328e-31	2.78721e-30	59.9983
ABI1	0.445833	5.92373	12.4504	3.22039e-31	2.85414e-30	59.9743
GSK3B	0.496104	4.89459	12.4474	3.31367e-31	2.93533e-30	59.9459
TNPO1	0.572619	5.22623	12.4463	3.34982e-31	2.96585e-30	59.9352
AP5M1	0.486622	3.62748	12.4408	3.5333e-31	3.12671e-30	59.8823
NSUN4	0.392949	3.78624	12.4342	3.76387e-31	3.32907e-30	59.8196
KLLN	0.467453	1.49901	12.4335	3.78588e-31	3.34684e-30	59.8138
NFAT5	0.862911	3.83658	12.431	3.88085e-31	3.42906e-30	59.7892
MFSD4A	0.793716	3.0272	12.4297	3.92934e-31	3.47016e-30	59.7769
TRHDE	1.35634	2.63991	12.4277	4.00227e-31	3.53278e-30	59.7587
ABHD6	0.841041	5.04871	12.4274	4.0139e-31	3.54126e-30	59.7558
PRPF4	0.491249	5.28273	12.4267	4.04281e-31	3.56381e-30	59.7487
STAU2	0.457874	4.22967	12.4267	4.04354e-31	3.56381e-30	59.7485
PABIR1	0.629127	4.76328	12.4254	4.09181e-31	3.60455e-30	59.7367
ZNF543	0.546838	2.86236	12.4254	4.09433e-31	3.60495e-30	59.7361
FZD4	0.938282	6.63142	12.4227	4.1999e-31	3.69604e-30	59.7108
GOLGA4	0.623629	4.61784	12.4225	4.20645e-31	3.69994e-30	59.7093
MXI1	0.756668	6.72983	12.4218	4.23512e-31	3.72328e-30	59.7026
TASP1	0.485008	3.72971	12.4216	4.24667e-31	3.73157e-30	59.6999
DLST	0.556918	6.55974	12.4214	4.25289e-31	3.73516e-30	59.6984
BBS9	0.492039	3.72529	12.421	4.2704e-31	3.74865e-30	59.6943
TTC26	0.599	3.48577	12.4208	4.27641e-31	3.75205e-30	59.6929
KBTBD11	1.1052	5.87907	12.4207	4.28119e-31	3.75436e-30	59.6918
PIGK	0.542818	5.11496	12.4179	4.39682e-31	3.85383e-30	59.6654
NKIRAS1	0.51547	3.26181	12.417	4.43498e-31	3.88533e-30	59.6568
ATP9B	0.440803	3.15154	12.4166	4.45215e-31	3.89842e-30	59.653
[truncated: 15,497 more rows]
