# Supplementary material for: Molecular Subtyping Based on Cuproptosis-Related Genes and Characterization of Tumor Microenvironment Infiltration in Kidney Renal Clear Cell Carcinoma
Source: Front Oncol. 2022 Jul 6;12:919083. doi: 10.3389/fonc.2022.919083 (PMC9299088; doi:10.3389/fonc.2022.919083)
Supplement: Supplementary file 7 [file Table_3.xlsx]

## Sheet: b301c43e-ab22-11ec-8b84-0242ac1
Table.S3 Univariate analysis about DEGs
Genes	p.value	HR	Low 95%CI	High 95%CI
UTP14C	1.12377e-05	0.496825	0.363604	0.678858
ACADM	4.77472e-09	0.38179	0.27659	0.527003
LRBA	4.05105e-08	0.404015	0.29231	0.558408
TOM1L1	7.64315e-07	0.450664	0.328576	0.618115
LNX2	1.5581e-08	0.40091	0.292058	0.550333
KLF11	4.11881e-05	0.523955	0.384705	0.713607
AMOT	8.54305e-08	0.415155	0.30094	0.572718
PCYOX1	5.09886e-06	0.485863	0.35628	0.662575
ACADSB	2.60934e-07	0.432842	0.314715	0.595309
ZNF770	2.03362e-05	0.50869	0.372763	0.694181
SOWAHB	1.26294e-09	0.366585	0.265153	0.506819
OSBPL1A	2.21232e-06	0.470234	0.344046	0.642704
RDX	3.2418e-06	0.47382	0.345962	0.648931
TSPYL1	6.84988e-08	0.412034	0.298568	0.568622
PRKAA2	6.72785e-08	0.417092	0.303633	0.572947
CNOT1	0.00150308	0.609246	0.448647	0.827334
DENND4C	1.05781e-05	0.49327	0.360185	0.675529
RTL6	0.000190836	0.553326	0.40547	0.755098
PCCA	1.94094e-09	0.372103	0.26945	0.513864
KIAA1671	1.2139e-06	0.457069	0.333173	0.627038
GTF2I	1.62395e-06	0.461537	0.336481	0.633072
FBXL5	6.31457e-08	0.417419	0.30416	0.572851
SMCR8	0.000154685	0.548782	0.40216	0.748861
SNX30	5.67586e-07	0.443407	0.322407	0.609817
HSPA4L	1.79783e-06	0.463191	0.337726	0.635266
TBC1D14	4.07721e-05	0.517642	0.377943	0.708978
SPRING1	7.09833e-07	0.451974	0.330213	0.618634
TMTC2	3.57628e-06	0.474951	0.346661	0.650719
TM7SF3	2.52916e-06	0.470955	0.344171	0.644443
EPB41L4A	6.20292e-06	0.483692	0.352998	0.662774
ACO2	1.53291e-06	0.463253	0.338501	0.633983
SERINC1	1.94204e-05	0.507699	0.371983	0.69293
ABCC4	5.51142e-07	0.445998	0.325149	0.611764
TMEM245	1.87559e-06	0.463405	0.337755	0.635798
PLS1	2.18408e-07	0.434265	0.316789	0.595306
SELENOP	2.0238e-08	0.397922	0.288389	0.549057
PANK1	6.55854e-09	0.391724	0.285419	0.537624
RGL1	1.30751e-06	0.461277	0.337165	0.631073
PAIP2B	2.98246e-08	0.404078	0.293293	0.556711
HIPK2	3.19001e-05	0.520099	0.382212	0.707731
MYO9A	3.91667e-05	0.520846	0.381673	0.710767
SNX29	8.01872e-06	0.492055	0.360421	0.671765
NPR3	7.99777e-07	0.455967	0.333802	0.622843
LGR4	3.2554e-06	0.477927	0.35021	0.652219
NNT	1.00537e-06	0.454585	0.331436	0.623491
ACAT1	3.49717e-08	0.408878	0.297541	0.561876
SPIRE1	0.00735566	0.662115	0.48977	0.895108
STK32B	3.14026e-06	0.474554	0.346877	0.649226
ARHGAP42	0.000139693	0.550619	0.405036	0.74853
EIF3L	1.15785e-06	0.458031	0.334361	0.627443
PLPP3	1.3077e-07	0.424781	0.309087	0.583782
MAML2	2.55406e-08	0.40224	0.291945	0.554205
RHPN2	3.31308e-05	0.519628	0.381457	0.707847
USP37	4.68677e-05	0.525483	0.38549	0.716314
MOB3B	1.5993e-09	0.373016	0.27078	0.513853
ATP11A	6.68715e-06	0.485273	0.35426	0.664738
GAREM1	4.05335e-07	0.443822	0.324138	0.607697
CDKL2	1.34746e-06	0.457301	0.332959	0.628079
ENPP4	3.2167e-06	0.476646	0.348936	0.651099
ATP7B	0.00285435	0.629087	0.463932	0.853034
DDAH1	1.47739e-11	0.316653	0.226763	0.442175
ACAA2	2.65515e-07	0.436966	0.318798	0.598935
SEC24C	0.00219354	0.619911	0.45649	0.841836
NCR3LG1	1.15796e-07	0.422294	0.30702	0.58085
GPRASP2	7.24402e-05	0.531686	0.389179	0.726376
CLIC4	4.83068e-05	0.527683	0.387677	0.718251
L2HGDH	6.25917e-05	0.52981	0.388183	0.723108
KIAA1549	2.99804e-07	0.433056	0.314418	0.596458
PATJ	8.28151e-07	0.44538	0.32288	0.614356
PLEKHA7	4.4969e-05	0.524671	0.38489	0.715216
KL	2.15325e-09	0.376252	0.273196	0.518181
SORL1	4.02646e-05	0.521397	0.382085	0.711504
FAM160A1	3.74159e-08	0.401245	0.289834	0.555482
SLC3A1	2.34686e-07	0.433917	0.31618	0.595497
MAP7	6.89795e-09	0.385452	0.27919	0.532159
CAT	9.00373e-07	0.458741	0.336151	0.626037
KLHL11	0.000609603	0.581657	0.426666	0.792951
WDR72	2.47719e-09	0.371666	0.268452	0.514564
MFAP3	0.000444697	0.577686	0.425304	0.784666
PAQR5	2.95181e-08	0.405679	0.294898	0.558078
ALDH6A1	1.32534e-08	0.391395	0.28321	0.540904
TLR3	3.55688e-06	0.480015	0.351958	0.654665
ACAD11	1.71684e-05	0.506538	0.371482	0.690697
CDS1	3.99319e-05	0.522682	0.383532	0.712316
TMEM38B	1.282e-06	0.464475	0.340541	0.633514
SOWAHC	5.90017e-09	0.378278	0.272661	0.524807
FRMD3	2.09328e-06	0.469187	0.343218	0.64139
DENND11	8.33952e-07	0.445302	0.322773	0.614346
EVC	1.22106e-06	0.455753	0.331802	0.626008
IQGAP2	2.56216e-08	0.403735	0.293404	0.555556
HOOK1	3.1776e-06	0.475202	0.347493	0.649846
CCNG1	4.24037e-05	0.527249	0.388091	0.716307
ACER2	4.2207e-05	0.523455	0.383999	0.713557
PTPN3	3.90375e-07	0.439369	0.319781	0.60368
ARHGAP24	1.53969e-05	0.504796	0.370265	0.688208
CLCN5	2.5238e-06	0.472214	0.345485	0.645429
BCL2	2.1892e-05	0.512004	0.375864	0.697454
RASEF	2.84097e-06	0.472893	0.345632	0.647013
CYFIP2	1.45288e-07	0.42685	0.310791	0.586249
C11orf54	8.13617e-08	0.417889	0.30381	0.574804
EHHADH	7.02713e-08	0.421031	0.307408	0.57665
ITGA6	6.98846e-07	0.448893	0.327139	0.615961
RAB3IP	1.46787e-07	0.429006	0.312913	0.588171
DMGDH	3.91874e-07	0.442794	0.323227	0.606591
LIFR	1.72471e-06	0.466563	0.341386	0.637641
FAT4	8.23594e-05	0.535145	0.392022	0.73052
LPCAT3	0.0077716	0.66306	0.489958	0.89732
SPATA18	2.949e-08	0.408398	0.297579	0.560488
AMOTL1	2.17626e-05	0.504357	0.367723	0.69176
CRY2	6.56941e-06	0.487995	0.357209	0.666667
IL17RD	6.0436e-06	0.48216	0.351531	0.66133
SGPP2	0.000375217	0.574261	0.42303	0.779555
AVPR1B	0.000167995	0.552589	0.40572	0.752624
IMPA2	3.15342e-07	0.43764	0.318841	0.600702
HLF	1.82711e-05	0.505437	0.369935	0.690572
DPP4	1.89672e-07	0.429497	0.312508	0.590282
TAL2	5.37817e-08	0.418449	0.305691	0.572798
DSG2	0.000133276	0.545547	0.399777	0.744469
CRIM1	6.48938e-07	0.446643	0.325152	0.613527
FREM2	1.15839e-06	0.458143	0.334474	0.627539
SLC27A2	1.57155e-09	0.368484	0.26647	0.509551
KLHL32	0.00151415	0.61155	0.451302	0.828698
SLC4A4	2.26786e-05	0.513222	0.376955	0.698749
SLC1A1	2.99318e-09	0.379338	0.275381	0.522539
PRUNE2	5.63176e-08	0.415697	0.302814	0.570659
PPARGC1A	0.000188758	0.554072	0.406397	0.755408
SLC44A3	0.000131284	0.549888	0.40472	0.747125
NR3C2	1.24658e-07	0.419899	0.304388	0.579246
SLC40A1	1.72291e-06	0.468954	0.343859	0.639558
TNFRSF19	1.4979e-05	0.502793	0.368293	0.686414
TGFBR2	0.000476216	0.577646	0.424578	0.785897
TSPAN12	0.000733453	0.592827	0.437652	0.803021
ALDH3A2	6.26978e-06	0.490277	0.359851	0.667973
TLN2	1.75657e-08	0.394585	0.285533	0.545288
RRAGD	8.7151e-06	0.494895	0.362968	0.674774
TIMP3	5.17351e-06	0.484971	0.355272	0.66202
INSYN2B	0.000785682	0.592705	0.43676	0.80433
LRRK2	1.68167e-06	0.464846	0.339728	0.636042
TMCC3	1.42651e-05	0.501098	0.366773	0.684616
C1orf210	2.05998e-08	0.401346	0.291691	0.552223
DIRAS2	0.00283518	0.631188	0.466601	0.853832
EPHA4	2.50226e-05	0.512198	0.375245	0.699136
FZD5	5.43213e-05	0.530312	0.389731	0.721602
SLC16A4	6.48033e-05	0.535141	0.393768	0.727271
GATM	0.000445666	0.578265	0.425946	0.785053
SALL1	1.04961e-06	0.455319	0.332004	0.624436
PCDHGC3	0.00030304	0.566786	0.416527	0.771249
NEBL	7.62937e-08	0.418611	0.304736	0.575039
SOX6	1.98838e-06	0.464862	0.33899	0.637472
ANK3	4.19154e-09	0.380556	0.275725	0.525244
ENPP5	1.74014e-08	0.392421	0.283451	0.543285
ZNF704	1.73833e-06	0.466661	0.341451	0.637785
ANKRD33B	3.27303e-05	0.518508	0.380326	0.706894
TMEM200A	2.50372e-05	0.514315	0.377515	0.700687
CYP7B1	0.000221695	0.560789	0.412552	0.762291
DMRTA1	2.27681e-07	0.43454	0.316915	0.595821
METTL24	0.000162389	0.550525	0.403699	0.750751
GHR	2.70224e-06	0.473045	0.346025	0.646691
ZNF366	1.99696e-06	0.464821	0.338928	0.637476
CHDH	0.00041391	0.576085	0.424172	0.782406
SLCO4C1	5.07501e-06	0.485119	0.355525	0.661953
KSR1	0.00427188	0.642756	0.474655	0.870391
HUNK	0.00100476	0.600544	0.443183	0.813777
SORBS2	1.34431e-09	0.369198	0.267513	0.509533
MFAP3L	9.20649e-05	0.541686	0.398386	0.736531
AFF3	5.80638e-05	0.534102	0.393409	0.72511
RAB11FIP1	0.000503118	0.575925	0.422053	0.785896
LRP2	6.29138e-08	0.416115	0.302879	0.571688
ACSL1	0.000257384	0.563855	0.414692	0.766671
NTN4	2.77763e-05	0.51181	0.374171	0.70008
ZBED6	8.66178e-05	0.535329	0.391848	0.731349
PABPC4L	0.00153846	0.6114	0.450923	0.828989
ARHGEF37	4.78282e-05	0.523456	0.38315	0.715139
PHYHIPL	1.22997e-06	0.464335	0.340576	0.633067
ZSWIM5	0.0020019	0.620631	0.458593	0.839924
SLC13A1	0.000135351	0.552795	0.407717	0.749497
ASAP2	2.98838e-05	0.511797	0.37369	0.700945
TNS1	1.2058e-05	0.49686	0.363243	0.679628
GIPC2	1.54724e-10	0.348184	0.25206	0.480964
TMEM252	5.26194e-05	0.525393	0.384595	0.717737
CUBN	1.73018e-08	0.40085	0.291703	0.550837
AR	2.0833e-07	0.435297	0.317996	0.595867
EGFR	0.107873	0.782133	0.57968	1.05529
PKHD1	9.31383e-07	0.451787	0.328902	0.620583
PLCB1	3.31899e-07	0.43925	0.320273	0.602424
LIN7A	0.000244405	0.562873	0.414044	0.765199
SLC5A8	1.65732e-05	0.508446	0.373729	0.691724
PDZK1	6.21429e-07	0.448533	0.327246	0.614773
ELOVL7	3.29594e-05	0.521104	0.383087	0.708845
HRH2	4.13138e-05	0.528522	0.389651	0.716885
PDGFD	2.69911e-06	0.475653	0.348739	0.648754
KLF10	0.000686992	0.588508	0.433328	0.799259
ZNF189	4.63163e-06	0.476533	0.347025	0.654373
RIMKLA	7.14829e-07	0.452612	0.330834	0.619215
RAB19	4.70638e-05	0.529038	0.389332	0.718876
CLDN10	2.81737e-07	0.43761	0.319228	0.599891
C4orf19	9.19674e-06	0.493064	0.360741	0.673925
PGAP4	4.31279e-05	0.52466	0.385161	0.714683
KDR	9.84349e-06	0.495773	0.363228	0.676684
TRPM3	3.66269e-07	0.440949	0.321617	0.604556
CCND1	0.000139741	0.549554	0.403847	0.747832
PODXL	1.245e-05	0.498627	0.364933	0.6813
CA2	0.00615916	0.655774	0.484883	0.886894
GABRB3	2.10672e-05	0.513054	0.377227	0.697789
PTPRB	1.69318e-05	0.505271	0.370211	0.689603
FRAS1	2.82184e-05	0.513409	0.375787	0.701431
MGAM	2.44091e-08	0.404794	0.294586	0.556232
TRHDE	9.45895e-06	0.498195	0.366012	0.678115
KBTBD11	0.0590828	0.748141	0.553522	1.01119
A1CF	3.34938e-06	0.479158	0.351357	0.653447
ACE2	0.000156467	0.553804	0.407666	0.75233
TMTC1	0.00182394	0.616109	0.454376	0.835409
UGT2A3	6.27226e-07	0.449336	0.328025	0.61551
WLS	4.5584e-05	0.522524	0.382469	0.713866
TEK	5.04416e-07	0.446192	0.325694	0.61127
GPAT3	1.21045e-05	0.498899	0.365381	0.681207
ENAM	2.3483e-06	0.468547	0.342027	0.641869
SLC16A12	3.34107e-09	0.376696	0.272564	0.520613
GLYATL1	3.96826e-06	0.483337	0.354892	0.65827
FMO1	1.45099e-06	0.46377	0.339274	0.633949
CMBL	0.000994551	0.600738	0.44353	0.813668
TFEC	5.07538e-05	0.530898	0.390844	0.721141
EDNRB	1.25287e-05	0.500957	0.36737	0.683121
SLC10A2	6.42525e-08	0.419415	0.306087	0.574701
MAPT	5.01018e-06	0.483337	0.353725	0.660442
FLRT3	3.57333e-07	0.44233	0.323107	0.605543
ENPEP	5.9436e-06	0.48901	0.358797	0.666479
DDC	7.29282e-06	0.490421	0.359207	0.669565
F2RL1	1.84981e-08	0.404154	0.294758	0.554152
AKAP12	0.000248503	0.56145	0.412292	0.764572
GJB1	4.57115e-07	0.446149	0.326035	0.610515
TMEM150C	9.05753e-08	0.419244	0.304804	0.576651
CALCRL	6.77366e-05	0.535402	0.393736	0.72804
SLC16A9	4.32166e-06	0.482367	0.353454	0.658298
CAVIN2	2.86598e-07	0.432246	0.313772	0.595453
HAO2	1.30965e-06	0.464832	0.340815	0.633976
AQP1	1.87664e-07	0.433933	0.316996	0.594006
FLT1	0.000967215	0.598608	0.441344	0.811911
KCNJ3	0.00417767	0.642552	0.474757	0.869653
OCLN	0.000136016	0.547183	0.401429	0.745859
KCNJ15	4.44649e-08	0.413087	0.300967	0.566976
FGL2	0.0024704	0.6254	0.461498	0.847514
MACC1	0.000137455	0.550834	0.405405	0.748431
MMP24	0.000381504	0.573292	0.421765	0.779257
ADGRG6	0.133222	0.794947	0.58918	1.07258
PNMA2	0.00218597	0.622861	0.460105	0.843191
GPC6	0.0036435	0.636513	0.469409	0.863103
SULT1C4	2.00356e-06	0.461723	0.335727	0.635004
SLC47A1	8.14093e-06	0.493476	0.361838	0.673004
LRRC19	1.35133e-06	0.459814	0.335521	0.630151
APOLD1	3.54627e-06	0.472249	0.343898	0.648502
STXBP1	0.0164762	0.69045	0.510106	0.934554
TMEM171	8.3666e-06	0.494622	0.362901	0.674155
FUT6	2.10132e-05	0.511251	0.375307	0.696436
RCAN2	9.49244e-06	0.496289	0.363975	0.676704
TLL1	0.000182641	0.557871	0.410933	0.757351
HAVCR1	0.000502984	0.578065	0.42451	0.787165
DCDC2	0.286774	0.849752	0.629785	1.14655
CYS1	0.000296216	0.569757	0.420109	0.772712
HNF1A	0.0004494	0.578638	0.426292	0.785428
AGMAT	0.00119623	0.606206	0.447829	0.820594
AIF1L	0.0420682	0.732568	0.542677	0.988905
CLTRN	2.21392e-07	0.436585	0.319075	0.597373
EMX2	1.00245e-06	0.45323	0.330066	0.622354
BBOX1	2.40451e-08	0.40905	0.298824	0.559936
SMTNL2	0.000264598	0.566055	0.416933	0.768513
QRFPR	4.43597e-05	0.52688	0.387384	0.716608
ITGB8	0.0188404	0.69664	0.515228	0.941928
SLC22A2	6.5671e-07	0.450966	0.329499	0.617209
MAOB	0.000560265	0.584003	0.43025	0.792702
HSPG2	1.8554e-07	0.424809	0.307901	0.586107
PBLD	1.07546e-05	0.494808	0.361717	0.67687
ADCY5	0.000291776	0.567073	0.4172	0.770785
ANKS4B	8.29107e-06	0.498921	0.3675	0.67734
EMCN	2.47996e-07	0.433634	0.315695	0.595633
ACADL	0.000126291	0.550107	0.405273	0.746701
SLC5A1	5.84262e-05	0.53275	0.391885	0.72425
KLHDC7A	0.000503571	0.580738	0.427571	0.788774
ABCG2	1.25932e-06	0.45938	0.335382	0.629223
FAM110C	0.00194961	0.617034	0.45461	0.83749
S1PR1	9.06137e-05	0.538528	0.395024	0.734163
PCK1	2.43591e-05	0.515063	0.378492	0.700915
HNF4G	7.3698e-05	0.538692	0.396739	0.731436
SCGN	1.12138e-05	0.501869	0.368967	0.682644
ASRGL1	1.25726e-05	0.498727	0.364983	0.68148
PEG10	0.0319827	0.719484	0.532542	0.972051
SLCO2A1	0.00135934	0.607883	0.448272	0.824323
MRC1	0.00340594	0.631328	0.464058	0.858892
SEMA3D	8.84943e-07	0.458071	0.335536	0.625354
FMO2	0.00399904	0.642197	0.475005	0.868237
ALDH1L1	0.000198506	0.558291	0.410696	0.758927
SLC2A2	0.00117039	0.605343	0.447066	0.819655
CLIC5	1.41801e-05	0.505048	0.371013	0.687506
TMEM174	0.000510597	0.58189	0.428758	0.789714
BHMT	3.69434e-05	0.523589	0.385032	0.712006
SYT9	0.0012746	0.603776	0.444188	0.820702
OGDHL	7.32425e-07	0.453351	0.331489	0.620012
CHST9	0.00244072	0.625885	0.462256	0.847436
VIL1	0.000491431	0.580938	0.428046	0.78844
TUB	0.00154815	0.606191	0.444641	0.826437
TMEM125	3.43197e-09	0.376925	0.272718	0.52095
ABCB1	5.8433e-05	0.531667	0.390699	0.723497
AGXT2	1.15771e-05	0.500563	0.367399	0.681992
PKLR	0.00531634	0.651301	0.481763	0.880501
TMEM72	0.0048769	0.648022	0.479082	0.876535
CYP4A11	0.000937047	0.599765	0.443065	0.811885
CIT	0.0363241	0.724298	0.535495	0.979667
KCNJ16	0.00063283	0.585613	0.430843	0.795979
VWF	0.000979217	0.596631	0.438881	0.811082
TOX3	2.06784e-05	0.508673	0.372644	0.694358
GALNT15	0.000572858	0.5848	0.430941	0.793591
MASP1	0.00353944	0.637346	0.470882	0.862658
TPPP	0.00273767	0.623644	0.457905	0.849374
PTER	2.28254e-06	0.473674	0.347466	0.645722
VCAM1	0.0892724	0.770641	0.570615	1.04078
PTH2R	0.00225045	0.620619	0.456994	0.842828
IRF6	9.94069e-08	0.417083	0.302351	0.575351
ACMSD	0.00193895	0.620251	0.458559	0.838958
SHISA9	1.74148e-06	0.465541	0.340288	0.636897
UGT2B7	0.000868473	0.596149	0.439677	0.808307
G6PC1	2.19337e-09	0.372406	0.269452	0.514697
ERICH5	7.16706e-06	0.490309	0.359182	0.669307
SLC5A12	1.74801e-05	0.509307	0.374334	0.692946
AGTR1	0.000167766	0.553734	0.40701	0.75335
PDK4	0.000361833	0.571075	0.419742	0.776968
SLC5A10	0.0018662	0.618257	0.456659	0.837039
CPA3	0.000932	0.598385	0.441504	0.811011
UGT1A6	0.0527197	0.743786	0.551297	1.00348
SLC7A9	0.00021969	0.561476	0.413404	0.762582
SLC22A11	3.15449e-05	0.517571	0.379554	0.705775
SLC22A12	0.000300426	0.567606	0.417537	0.771612
TINAG	0.000120869	0.547934	0.403204	0.744616
MYL3	1.73703e-07	0.431221	0.314545	0.591175
LARGE2	0.00735872	0.662293	0.489989	0.895187
SLC6A19	7.10073e-06	0.48904	0.357896	0.668238
MME	0.0543054	0.74477	0.551669	1.00546
SLC17A3	0.00330399	0.634462	0.468367	0.859459
HMGCS2	0.000164906	0.55514	0.408727	0.754003
SLC26A9	0.061194	0.751301	0.556927	1.01351
UGT1A9	0.0248145	0.708411	0.524248	0.957268
CLDN2	0.00361554	0.638872	0.472443	0.863928
AOX1	3.65865e-05	0.52446	0.386042	0.71251
KHK	1.17953e-05	0.50083	0.367577	0.682389
TNFAIP6	0.000264127	0.567072	0.418101	0.769123
ENPP2	0.0112197	0.67797	0.502053	0.915528
CA4	6.90623e-05	0.535902	0.394145	0.728644
CD36	0.0799518	0.764673	0.566295	1.03254
RGS5	0.0215936	0.70093	0.517629	0.949141
GDF6	0.0257659	0.710681	0.526374	0.959523
SLC17A4	0.00654141	0.657257	0.485699	0.889412
GLYAT	5.18301e-05	0.531937	0.391833	0.722136
BTNL9	0.000883349	0.597165	0.440678	0.809223
CYP2J2	0.00364249	0.638274	0.47159	0.863873
LYZ	0.156072	0.805283	0.597019	1.0862
ALDOB	2.3219e-05	0.515736	0.379513	0.700855
PCDHGB7	0.0487178	0.738938	0.546959	0.998299
NAT8	1.55807e-05	0.507446	0.373024	0.690309
CYP4A22	0.000521428	0.584396	0.431437	0.791584
SPON1	0.0800552	0.764295	0.565644	1.03271
GDA	1.62063e-05	0.507309	0.372645	0.690635
SLC22A6	1.12896e-06	0.461777	0.338312	0.6303
FBXL16	0.00035034	0.570279	0.419142	0.775914
SLC17A1	0.0018213	0.615394	0.453537	0.835015
SPX	0.104485	0.779984	0.577837	1.05285
SOSTDC1	0.0185404	0.695328	0.513844	0.94091
SLC6A18	0.000297814	0.567416	0.417401	0.771346
ALPL	0.155366	0.804521	0.595979	1.08604
MIOX	8.1355e-05	0.538971	0.396319	0.73297
DDIT4L	0.00236308	0.622008	0.458	0.844745
ALDH8A1	0.00323386	0.633463	0.467459	0.858418
SLC6A13	9.86554e-05	0.541462	0.397613	0.737353
HHLA2	1.62475e-05	0.508787	0.374211	0.69176
CLEC18B	0.00016728	0.554533	0.407928	0.753826
PTGER3	0.0403552	0.730396	0.540898	0.986283
FOSB	0.00584073	0.652945	0.482228	0.8841
ANXA13	0.0202385	0.700621	0.518862	0.94605
PAH	0.00357347	0.638264	0.47187	0.863332
SMIM24	3.40936e-05	0.521314	0.383094	0.709404
MGARP	0.00264964	0.627865	0.46351	0.850499
ACSM2B	0.105033	0.780722	0.578771	1.05314
GSTA2	0.0237604	0.707508	0.524165	0.954979
UGT3A1	0.00456384	0.644903	0.476267	0.873251
NAPSA	7.27273e-05	0.536213	0.394111	0.729553
CDHR2	0.00711321	0.659014	0.486422	0.892846
SLC6A3	0.00901946	0.667153	0.492373	0.903974
PLG	3.77034e-08	0.411456	0.299859	0.564586
FABP4	0.103931	0.779945	0.578052	1.05235
GSTA1	0.336823	0.863836	0.640781	1.16454
REN	0.000712793	0.591415	0.436314	0.801651
SST	0.070584	0.75803	0.561398	1.02353
PIGR	0.103637	0.779503	0.577477	1.05221
C4orf48	0.00015773	1.81724	1.33307	2.47726
UBE2C	1.75565e-07	2.35792	1.70902	3.25318
SOCS1	1.3919e-06	2.17821	1.58779	2.98817
SYCE1L	3.91834e-05	1.91563	1.40526	2.61136
ITPKA	6.80117e-09	2.58157	1.87325	3.55772
MT2A	0.000320689	1.74795	1.28948	2.36943
SLC38A5	2.13564e-06	2.13083	1.55847	2.91338
CPNE7	0.000350794	1.74827	1.28702	2.37482
PAEP	4.02187e-07	2.29712	1.66533	3.1686
PTPRH	4.87062e-06	2.07576	1.5176	2.83922
TNNT1	2.10821e-07	2.33395	1.69462	3.21448
GFPT2	4.48755e-07	2.24869	1.64158	3.08034
SAA1	1.24863e-07	2.36601	1.71926	3.25603
PI3	1.68641e-07	2.32563	1.69513	3.19064
C16orf74	0.0025139	1.59551	1.1784	2.16027
SRPX2	6.29129e-05	1.86901	1.37587	2.5389
CCN5	0.00491327	1.54671	1.14136	2.09601
SLPI	3.04412e-06	2.09639	1.53635	2.86058
IL20RB	1.3093e-10	2.96274	2.12729	4.12629
ANGPTL8	3.03242e-05	1.93498	1.41895	2.63868
SPINK1	0.000559333	1.71684	1.263	2.33377
SFN	8.40261e-05	1.85868	1.3647	2.53146
UCHL1	0.00493161	1.54088	1.13991	2.08289
SAA2-SAA4	7.89261e-07	2.21825	1.61687	3.04331
PKP3	7.42853e-08	2.37443	1.73282	3.25361
MT1X	0.00504243	1.54062	1.13897	2.08391
F2	1.08299e-06	2.16707	1.58805	2.95721
GPRC5A	2.22603e-06	2.15207	1.56668	2.95617
IGFBP1	0.0156839	1.44962	1.07263	1.95912
PPP1R1A	4.47899e-06	2.07279	1.51817	2.83003
C1QL1	0.00762889	1.51342	1.11625	2.05191
SAA2	7.88827e-10	2.78349	2.00834	3.85783
RARRES1	0.000142965	1.8097	1.33304	2.45681
MMP9	0.00329102	1.57726	1.16395	2.13735
HP	0.000249002	1.77213	1.3048	2.40684
EFNA5	0.00194733	1.61413	1.19232	2.18517
TRIM54	0.0352883	1.38302	1.0226	1.87047
MZB1	0.00319201	1.58489	1.16697	2.15248
KRT19	0.0303357	1.39482	1.03211	1.88499
CRABP2	1.1947e-06	2.19873	1.59985	3.02179
C5orf46	0.00681113	1.51964	1.12228	2.05769
PRAME	0.00109734	1.66306	1.22538	2.25708
IL6	1.10436e-05	2.02615	1.47887	2.77594
CXCL13	0.00429575	1.55821	1.14925	2.11269
LBP	0.00149949	1.63433	1.2068	2.21334
FGA	0.16102	1.23919	0.918122	1.67254
C10orf99	0.971431	0.994559	0.737827	1.34062
