# Supplementary material for: Molecular Subtyping Based on Cuproptosis-Related Genes and Characterization of Tumor Microenvironment Infiltration in Kidney Renal Clear Cell Carcinoma
Source: Front Oncol. 2022 Jul 6;12:919083. doi: 10.3389/fonc.2022.919083 (PMC9299088; doi:10.3389/fonc.2022.919083)
Supplement: Supplementary file 8 [file Table_4.xlsx]

## Sheet: Sheet1
Table.S4 Wayne diagram of four gene sets
GSE12606	GSE53000	GSE53757	DEGs
KNG1	EGLN3	EGLN3	UTP14C
KCNJ1	NDUFA4L2	PDK1	ACADM
UMOD	AQP2	CA9	LRBA
TMEM213	RHCG	EGLN3	TOM1L1
AQP2	FGF9	ANGPTL4	LNX2
ALDOB	SLC4A1	HILPDA	KLF11
TMPRSS2	ATP6V1C2	SAP30	AMOT
KCNJ1	HEPACAM2	PFKP	PCYOX1
DNASE1	VIM	ANGPTL4	ACADSB
CLDN8	SLC9A4	HYKK	ZNF770
FGF9	FXYD4	PLPPR1	SOWAHB
SLC12A1	ENPP3	IGFBP3	OSBPL1A
GATA3	ANGPTL4	MIR6787///SLC16A3	RDX
NDUFA4L2	OXGR1	HILPDA	TSPYL1
LOC101928574///LOC101060181///ZNF44	CLDN8	ABAT	PRKAA2
ALDOB	TMEM207	CALB1	CNOT1
TCEAL2	ATP6V1G3	NDUFA4L2	DENND4C
ADGRF1	MUC15	GPD1L	RTL6
ESRRB	CLCNKB	FBXO16///ZNF395	PCCA
ALDOB	MFSD4A	AQP2	KIAA1671
KNG1	RAB25	TMCC1	GTF2I
IRX2	SPTBN2	ENO2	FBXL5
GPAT3	SLC9A2	KCNJ1	SMCR8
SFRP1	ATP12A	ABAT	SNX30
TFAP2B	CWH43	SUCLG1	HSPA4L
PROM2	FAM3B	KNG1	TBC1D14
AQP2	SLC26A7	KNG1	SPRING1
FLJ22763	DMRT2	HRG	TMTC2
SOSTDC1	RALYL	PTH1R	TM7SF3
ERBB4	FOXI1	CAV2	EPB41L4A
LOC101927124	RHBG	ABHD14A-ACY1///ACY1	ACO2
LINC00982	PVALB	MIR1204///PVT1	SERINC1
TMEM52B	NRK	SLC22A8	ABCC4
SCARB1	ELF5	ST8SIA4	TMEM245
PCDH9	INPP5J	LPCAT1	PLS1
TMEM213	CA9	KCNJ1	SELENOP
ANGPTL4	HRG	TMPRSS2	PANK1
SLC26A7	TFAP2B	RALYL	RGL1
ALDOB	ATP6V0A4	KNG1	PAIP2B
CASR	ATP6V1B1	SEMA5B	HIPK2
LINC00982	GGT6	BHLHE41	MYO9A
MFSD4A	ENPP6	NETO2	SNX29
ERP27	GRHL2	TMEM52B	NPR3
TMEM61	STAP1	DIO1	LGR4
CTXN3	AP1M2	XPNPEP2	NNT
HRG	TMEM178A	SLC22A8	ACAT1
LINC00982	KCNJ1	DCXR	SPIRE1
GABRA2	CAV2///LOC105375463///CAV2	HADH	STK32B
ANGPTL4	PFKP	UMOD	ARHGAP42
KISS1R	SERPINA5	CALB1	EIF3L
FREM1	FRMD7	NOL3	PLPP3
PAPPA	KCNJ10	ERP27	MAML2
AGR2	UMOD	DANCR	RHPN2
HEPACAM2	PROM2	SLC7A8	USP37
PCP4	ESRRB	HRG	MOB3B
SCARB1	SLC4A9	RHBG	ATP11A
EHF	SLC13A2	TNFAIP6	GAREM1
BMPR1B	SLC2A12	ST8SIA4	CDKL2
MFSD4A	CA10	EHD2	ENPP4
FAM169A	SLC7A13	TMEM213	ATP7B
MYF5	UPP2	FBXO16///ZNF395	DDAH1
C3	KNG1	CLCNKB	ACAA2
TMEM207	ADGRF1	ALDH6A1	SEC24C
PAPPA	PDK1	ACSF2	NCR3LG1
MPPED2	CACNA2D2	TNFAIP6	GPRASP2
SPX	RANBP3L	ZNF395	CLIC4
ZNF385B	BSND	NOL3	L2HGDH
ACPP	TMEM52B	HADH	KIAA1549
SLC1A6	CA8	NOL3	PATJ
HILPDA	PRDM16	NINL	PLEKHA7
LINC01098	PRR15	SLC12A1	KL
ANGPTL1	PACRG	PFKFB2	SORL1
LINC00645	HS6ST2	NOS1	FAM160A1
ERBB4	PLXNB1	APEH	SLC3A1
GP2	PFKFB2	ENTPD1	MAP7
SIX4	HYKK	DNASE1	CAT
SLC12A1	CKMT1A///CKMT1B///CKMT1A///CKMT1B	NETO2	KLHL11
TFAP2B	CKMT1A///CKMT1B///CKMT1A///CKMT1B	SLC26A7	WDR72
SLC4A9	LHX1	TFAP2B	MFAP3
NPR3	GATA3	SFRP1	PAQR5
GAL3ST1	PLA2G4F	PRLR	ALDH6A1
CES4A	CLDN16	ALB	TLR3
TRPV6	MYO3B	LOC101928916///NNMT	ACAD11
BMPR1B	ZNF804B	CAV1	CDS1
NEGR1	PLPPR1	PAG1	TMEM38B
GATA3	EMX1	SLC12A3	SOWAHC
SCN2A	SLC4A11	TMCC1	FRMD3
TFCP2L1	ESRP1///RAF1	SLC4A1	DENND11
TMEM72	BMPR1B	MIR6787///SLC16A3	EVC
RALYL	DUSP9	FBXO16///ZNF395	IQGAP2
SUCNR1	SLC26A4	NAPEPLD	HOOK1
SLC28A2	CLCNKA	RHCG	CCNG1
GSTM3	CLNK	GGT6	ACER2
CCDC181	SLC15A2	TMPRSS2	PTPN3
RNF150	CASR	SLC47A2	ARHGAP24
ATP6V1G3	ABCA1	AHNAK2	CLCN5
EPB41L4B	SUSD4	EHD2	BCL2
MUC15	PART1	ATP6V0D2	RASEF
GSTM3	PRKCDBP	SLC4A9	CYFIP2
GIP	SLC12A3	PLK2	C11orf54
SEMA6D	SMIM5	SLC13A2	EHHADH
TMEM72	HILPDA	ACAA1	ITGA6
CARS	SCNN1A	CAV2	RAB3IP
ABCB1	NNMT	PDHB	DMGDH
SIM2	DNASE1	ATP6V0D2	LIFR
COL4A3	VEGFA	DDB2	FAT4
TDGF1P3///TDGF1	CAV1	HK2	LPCAT3
CAPSL	PLPP4	NPHS2	SPATA18
FXYD4	BDH1	GPC3	AMOTL1
TNMD	ERP27	CD300A	CRY2
RNF150	IKBIP	MPC1	IL17RD
LINC00460	WNK3	MIR210HG	SGPP2
ATP6V0A4	TMEM30B	BDH1	AVPR1B
TSPAN8	TMSB10	SMIM5	IMPA2
VTCN1	SLC12A1	XPNPEP2	HLF
LOC101928818///PWRN1	LINC00982	TMEM213	DPP4
PRDM16	PLAG1	PYGL	TAL2
AGTR1	CEL	SCARB1	DSG2
COL4A6	CLUL1	SERPINA5	CRIM1
KCNJ10	MTURN	SLC15A4	FREM2
SLC15A2	NIPAL1	PSMB8	SLC27A2
KNG1	ARL4D	LAMA4	KLHL32
HILPDA	SUCLG1	PAG1	SLC4A4
DAZL	HOXB8	ALDH6A1	SLC1A1
EGF	GSTM3	RNASET2	PRUNE2
ASPM	RNF150	AP5M1	PPARGC1A
CPEB3	SCN2A	RALGAPA2	SLC44A3
NLE1	C1orf168	SLC12A3	NR3C2
DLEC1	TMEM61	ANXA4	SLC40A1
LOX	YEATS2	PDHB	TNFRSF19
NPR3	PLIN2	ATP6V1G3	TGFBR2
PGF	DPP6	MUC15	TSPAN12
MPPED2	LYPD6B	KDM3A	ALDH3A2
LOC101930541	ACPP	LOXL2	TLN2
LINC00900	TYMS	SLC7A8	RRAGD
LINC01104	ATP6V0D2	PCCB	TIMP3
PPFIA4	ERVMER34-1	STAMBPL1	INSYN2B
AQP2	GP2	ENPP6	LRRK2
PLCL1	TRPV6	SPAG4	TMCC3
TMEM45A	SIM2	ALDH6A1	C1orf210
DMRT2	LOX	IKBIP	DIRAS2
PRTG	SYT10	DMRT2	EPHA4
ENO2	SCD	SLC7A13	FZD5
CWH43	TSPAN33	COL23A1	SLC16A4
COL4A3	KCNIP1	PDP2	GATM
EPB41L4B	ANXA4	UPP2	SALL1
SFRP1	PCP4	FXYD4	PCDHGC3
HCG8///ZNRD1ASP	ASB15	SUOX	NEBL
CCDC181	ZNF503	SFXN2	SOX6
RARRES2	MPPED2	ATP6V0A4	ANK3
APELA	GRB14	CLDN8	ENPP5
FRAS1	WNK4	MUC15	ZNF704
PCDH9	CHGB	SOST	ANKRD33B
SPAG4	TUBB2B	PPP1R3B	TMEM200A
ATP12A	CPAMD8	TGFA	CYP7B1
SDCBP2-AS1	CADM4	ZNF395	DMRTA1
MST1L	PDLIM1	FGF9	METTL24
LINC01587	RIMBP2	SUCLG2	GHR
SLC4A11	CYP2B6	SLC13A3	ZNF366
NOL3	RAPGEF3	SPHK2	CHDH
ENAM	SLC47A2	LOC101928916///NNMT	SLCO4C1
FCER1A	CD68	ITGA5	KSR1
OPRM1	ST8SIA4	ALDH6A1	HUNK
SHISA3	ADGRV1	AQP2	SORBS2
VEGFA	ACAA1	RNF149	MFAP3L
LRRN2	MYC	GABRA2	AFF3
ABCB1	VWA5B1	ACADSB	RAB11FIP1
PAPPA	MTNR1A	CDCA2	LRP2
RALGPS1	SHMT2	UQCRC1	ACSL1
PEG3	VTCN1	ENTPD1	NTN4
KLHL14	HSD11B2	TCF21	ZBED6
ACHE	SLC16A5	CLCNKB	PABPC4L
SCIN	SLC22A8	AP5M1	ARHGEF37
BHLHE41	PHKA2	KISS1R	PHYHIPL
PTPN22	HSPA2	ANAPC13	ZSWIM5
COL23A1	SCARB1	OGDHL	SLC13A1
CDS1	UGT2A2///UGT2A1	AXL	ASAP2
NAT8L	C9orf84	SORD	TNS1
CD96	CCDC181	CXCR4	GIPC2
LOC101929657	C3	LOC149703	TMEM252
INPP5J	CALB1	PAG1	CUBN
FABP6	GMFG	TMEM91	AR
CLCN5	PLEKHB1	EFHD1	PKHD1
LOC100996843///KCNJ18///KCNJ12	TCAF2P1///TCAF2	FUT11	PLCB1
EMP1	VGLL1	ZC3HAV1L	LIN7A
ADRB1	PROZ	PFKFB4	SLC5A8
SCIN	KLHL3	TMEM178A	PDZK1
KLHL14	ERBB4	RNASET2	ELOVL7
COL4A4	SPAG4	DPEP1	HRH2
UCMA	MPP7	IGFBP3	PDGFD
MTURN	NUSAP1	TFCP2L1	KLF10
OCIAD1	SLC15A4	DAO	ZNF189
ADGRF1	AFM	LOC284578	RIMKLA
EPS8L1	NR1I3	NRK	RAB19
LOC101928047	C14orf37	NPTX2	CLDN10
SLC22A6	CYP27B1	ERBB4	C4orf19
GABRA2	L1CAM	VEGFA	PGAP4
PAPPA	BHLHE41	ATP6V1C2	KDR
FREM1	P4HA1///P4HA1	SLC1A4	TRPM3
VWA3A	HOXB5	SUCLG2	CCND1
COL4A4	PCDH9	TLR3	PODXL
NOS1	PXK	ARHGAP24	CA2
SPIRE2	CASZ1	ACPP	GABRB3
TCF21	SEMA5B	SLC15A2	PTPRB
ARPP21	COLGALT1	ALAD	FRAS1
XPNPEP2	TACSTD2	TEX264	MGAM
AGAP2-AS1	RASL11B///RASL11B	ACAA1	TRHDE
FAM184A	OVCH2	SLC13A3	A1CF
TDRD1	DDIT4	TMCC1	ACE2
CDH3	TRPV5	GPAT3	TMTC1
CAPZA3	IGFBP3	TREM2	UGT2A3
PTBP1	EGF	HACL1	WLS
ISG20	ENO2	AP5M1	TEK
ACPP	B4GALNT3	PRR11	GPAT3
ELF5	SLC48A1	SOX11	ENAM
PAPPA	SLC2A1	MFSD4A	SLC16A12
CARMIL1	SLC1A4	P2RX7	GLYATL1
CTXN3	KCTD1	PFKFB2	FMO1
OLFM3	TCAF2P1///TCAF2	LINC00982	CMBL
MPP7	ITGA4	PPM1K	TFEC
GABARAPL3///GABARAPL1	FREM1	GATA3	EDNRB
LINC00323	GABRA2	LOC102724660///EFCAB3	SLC10A2
DSC3	RALGPS1	KCNJ10	MAPT
CENPM	APBB1IP	RECQL	FLRT3
KCNJ13	SLC38A3	DHRS11	ENPEP
PCDH17	GMPR	ASAP1	DDC
LAS1L	FAM169A	CYP17A1	F2RL1
MAL	HOXB6	SLC13A3	AKAP12
STAP1	SLC5A2	FH	GJB1
LINC00551	KLK1	HS6ST2	TMEM150C
TMEM72-AS1	MAPK4	SLFN11	CALCRL
ADAMTS7	GAS2L3	PRKCDBP	SLC16A9
RPS6KA6	CLDN19	NPHS1	CAVIN2
SCD	LIPH	STAMBPL1	HAO2
COBLL1	F11	VEGFA	AQP1
TAC1	ACOT11	SLC1A4	FLT1
CLCN5	BAZ1A	SAT2	KCNJ3
PLPP4	SFRP1	ACOX2	OCLN
ANGPTL1	DDB2	MCUR1	KCNJ15
EHF	P2RX7	HLA-B	FGL2
NRK	MECOM	HS6ST2	MACC1
PLA2G2E	PRDM1	PRDX4	MMP24
EGLN3	PAG1	TLR3	PNMA2
WDR72	FUT11	CYP2B7P///CYP2B6	GPC6
BMP1	SLC16A1	LOX	SULT1C4
PRG2	ERMP1	CAV1	SLC47A1
KLRG2	SLC30A2	KCTD6	LRRC19
LOC100129518///SOD2	ALAD	ACKR3	APOLD1
MUC15	MYOF	PLCL1	STXBP1
SEMA5B	CASZ1	PAQR5	TMEM171
UNC5D	ABCA4	FABP1	FUT6
LOC101928916///NNMT	PIK3C2G	IKBIP	RCAN2
AHNAK2	SLC9A3	ALS2CL	TLL1
COL4A3	PLK2	SELENBP1	HAVCR1
BMP5	BRCA2	NELL1	CYS1
GRIN2D	CXCR4	FHIT	HNF1A
ZNF395	CASZ1	APOC1	AGMAT
DNASE1	NEK6	ASS1	AIF1L
VSIG1	TM7SF2	LINC01187	CLTRN
ANGPTL1	BMP7	SEC61G	EMX2
PPM1E	SFXN2	PECAM1	BBOX1
SLC15A2	MAGI2	SLC12A3	SMTNL2
IRX1	EHD2	PEPD	QRFPR
DISC1FP1	LAMA4	ANGPT2	ITGB8
LINC01314	SLC14A2	BDH2	SLC22A2
CEP55	FAM151A	ASAP1	MAOB
ACPP	SRGAP3///RAF1	CLIC5	HSPG2
SCN3A	RBM11	HLA-F	PBLD
CNTN1	SOSTDC1	PHKA2	ADCY5
RNF150	NETO2	SUSD2	ANKS4B
ADM	HOXB9	C5	EMCN
MAGI3	CDCA2	IRX2	ACADL
MARVELD2	NCK1	ACSS2	SLC5A1
LOC100506691	NOS1	DIRAS2	KLHDC7A
VGLL1	LAPTM5	IKBIP	ABCG2
DAZ4///DAZ2///DAZ3///DAZ1	TDRD1	FCGR3B///FCGR3A	FAM110C
CA9	DCXR	ATP1A1	S1PR1
EGLN3	NOL3	PDK1	PCK1
PIK3C2G	GPD1L	C4orf47	HNF4G
C8orf4	ANO5	ACOX1	SCGN
ASXL3	SVOPL	FDX1	ASRGL1
COL4A3	SLC52A3	SLC22A7	PEG10
LOC101927345///LOC101060632///LOC101059949///ANKRD20A12P	PTPRE	CRYAA	SLCO2A1
C1S	NR3C2	DDIT4	MRC1
RHBG	GRIK5	UPP2	SEMA3D
MIR10A	PTH1R	ACAD8	FMO2
KCNJ6	KLK7	TFAP2B	ALDH1L1
LOC284578	MAN1C1	MACROD1	SLC2A2
EHF	C16orf89	CLCNKB///CLCNKA	CLIC5
CLNK	FER1L6	C10orf10	TMEM174
TCL6	ANGPT2	CYP4F2	BHMT
PLCL1	SLC22A7	MLKL	SYT9
ZNF667-AS1	PAQR7	MAN1C1	OGDHL
PAPPA	ESRRG	MAGI2-AS3	CHST9
CLCA4	CMTM4	C6orf136	VIL1
SNHG17///SNORA71B	LGALS1	PLOD2	TUB
ATP6V1C2	PLCL1	FN1	TMEM125
S100A2	SEL1L3	COQ10A	ABCB1
P2RX7	MT1H	ADM	AGXT2
NOL3	IFI16	HPD	PKLR
C1S	RNASET2	CTH	TMEM72
LGI4	EFHD1	ATP6V1C2	CYP4A11
LOC101928916///NNMT	HECW1	PECAM1	CIT
USP44	IGSF11	AFM	KCNJ16
CD247	PHYHD1	MCOLN3	VWF
LOX	SNX10	FUT11	TOX3
RHOH	EPB41L4B	VWA8	GALNT15
P2RY1	S100A2	MPP7	MASP1
CLCN5	CCSER1	FAM169A	TPPP
ADGRV1	XPNPEP2	FMO5	PTER
ENPP3	PCCB	MRPS25	PTH2R
TBX2-AS1	MS4A14///MS4A7	LINC00887	IRF6
SPZ1	SACS	TYRP1	ACMSD
MARVELD2	ELMOD1	LDHB	SHISA9
MS4A4A	SGK494///SPAG5	ADGRF1	UGT2B7
FAM171A1	RPS6KA6	RNF212B	G6PC1
SLC22A13	STC2	SLC35G2	ERICH5
ESRRB	STAMBPL1	GALM	SLC5A12
LOC101930373///HYDIN2///HYDIN	GAL3ST1	ABCG1	AGTR1
SSTR5-AS1	CCND1	PPARA	PDK4
MECOM	ZNF300P1	TUSC2	SLC5A10
EGFR	SCNN1B	VEGFA	CPA3
CNTN1	LDHD	HLA-B	SLC7A9
CALB1	EHF	LINC00982	SLC22A11
CT47A12///CT47A1///CT47A2///CT47A3///CT47A4///CT47A5///CT47A6///CT47A8///CT47A9///CT47A10///CT47A7///CT47A11	FAM111B	COL4A6	SLC22A12
HOMER2	DEFB1	CARD16///CASP1	TINAG
MDGA2	MRAP2	SFRP1	MYL3
MECOM	GABARAPL1	HEPACAM2	LARGE2
KCNMB2	TLR3	MCUR1	SLC6A19
RASSF10	ACLY	PRDM1	SLC17A3
SVOPL	DIAPH2	RAB25	HMGCS2
CLUL1	PCSK6	FN1	UGT1A9
CSNK1D	SERPINB9	CASP1	CLDN2
EPS8L1	BRIP1	DDN	AOX1
BUB1	PLCG2	LOC100130691	KHK
CLCN5	ESM1	ARL2	TNFAIP6
LAMA4	DNER	TNNT2	ENPP2
ADGRF1	TMPRSS2///LOC285847///FKBP5	COMMD8	CA4
ZNF677	ATP1A1	CDCA2	RGS5
C16orf89	ADM	DUSP9	GDF6
PGM5	PRELID2	PVALB	SLC17A4
LINC00836	PAPPA	GIT2	GLYAT
IGF2BP2	SLC16A7	PCP4	BTNL9
CALB1	FAM171A1	CTXN3	CYP2J2
CLEC4A	HK2	FN1	ALDOB
DARS-AS1	TPTEP1	CA10	PCDHGB7
APOC1	SMC4	IYD	NAT8
AKIRIN2	NPHS2	HOGA1	CYP4A22
APOC1	COBLL1	VWF	GDA
KCNE1	NPHS1	MYOF	SLC22A6
EHD2	ITGA5	PPFIA4	FBXL16
SOX11	SLC13A3	ECHS1	SLC17A1
EGFR	LAMB4	LSM3	SOSTDC1
MBP	FPR3	C10orf10	SLC6A18
CPEB3	LOC102724507///LOC100509620///AQP7P1///AQP7	HLA-C	MIOX
SLC5A7	DTL	SIPA1L2	DDIT4L
LOC101928238	LOC102724507///LOC100509620///AQP7P1///AQP7	ASAP1	ALDH8A1
CSRNP3	SH3GL2	PCCA	SLC6A13
PRR15L	MAL	SLC13A2	HHLA2
DPEP1	CYP17A1	ERO1A	CLEC18B
SHROOM3	CYP4A22	GLRX5	PTGER3
NEDD4L	SLC22A13	ATP6V1B1	FOSB
CLDN10	RASSF2	GMFG	ANXA13
DUSP9	VWF	MPP5	PAH
RAB25	RGS1	PDHA1	SMIM24
CLCNKB///CLCNKA	TRIM2	HAO2	MGARP
TYRP1	BTN3A1	ALDOB	GSTA2
MIR1204///PVT1	MECOM	GLYCTK	UGT3A1
HMGCS2	CNTN3	TCAIM	NAPSA
HDAC11	TCF21	FN1	CDHR2
NEDD4L	HSF4	KIAA0101	SLC6A3
HOXB-AS3	EZH2	LIN52	PLG
PGM5-AS1	FHIT	GLDC	REN
RBM12B-AS1	KLHL14	FPR3	C4orf48
ALOX5	C1orf116	CTSH	UBE2C
OR2M4	TRPM6	HSD17B10	SOCS1
TREM2	ABCC3	TSPAN33	SYCE1L
LOC101927237	FMN2	ERO1A	ITPKA
HK2	PNPLA1	ENTPD1	MT2A
COX7B	LOC102724507///LOC100509620///AQP7P1///AQP7	IFI16	SLC38A5
ESRRG	NTNG1	PDHA1	CPNE7
LOC100129518///SOD2	GIT2	PPP1R3B	PAEP
AKAP14	SLC36A2	ISCU	PTPRH
CCDC160	TNNT2	TGFBR3	TNNT1
NETO2	PRR11	NOL3	GFPT2
ZNF385B	WDR76	PCK2	SAA1
FOXC1	CP	OAT	PI3
LYZ	BICDL1	ABHD14A///ACY1	C16orf74
MFSD4A	LOC102724507///LOC100509620///AQP7P1///AQP7	ANGPT2	SRPX2
LRRC41	RNF43	RALGPS1	CCN5
NELL1	CEP170	AP5M1	SLPI
LOC105374428	HLA-F///HLA-B	CLCNKB	IL20RB
CLMP	BIRC3	ALDOA	ANGPTL8
CLDN16	PRDX4	ALDOA	SPINK1
DAOA	TNFAIP3	IFI16	SFN
GGT6	ABAT	TEX264	UCHL1
SORCS3	FAM83B	CD40	SAA2-SAA4
LINC00472	OSMR	TAP1	PKP3
NPAS3	CDH2	GPHN	MT1X
PIK3R2	HADH	FBP1	F2
CNGA1	LDHB	CASP1	GPRC5A
GP2	TOP2A	PLA2R1	IGFBP1
LINC00557	FUT3	GHITM	PPP1R1A
NCOA7	DPEP1	MCAM	C1QL1
FLRT1	LLGL2	ALDOB	SAA2
RTKN2	ILDR1	GLYAT	RARRES1
SAP30	NMI	CA10	MMP9
NUF2	HLA-F///HLA-B	ODF3B	HP
HOXB-AS3	DIO1	ATP6V0E2	EFNA5
CPEB3	LNX1	FGF1	TRIM54
HFE	KLHL13	ARHGAP24	MZB1
PRIMA1	GPC3	FGF9	KRT19
LPCAT1	LIPA	CXCR4	CRABP2
COL4A1	TNFAIP6	MYOF	C5orf46
LINC00347	PDHA1	TMED4	PRAME
UPP2	REEP6	ARHGEF3	IL6
NRK	CHL1	ATP6V1A	CXCL13
T	KCNMB2	NKIRAS1	LBP
CYFIP2	TBXAS1	NUSAP1
PRR15	CPNE6	AQP2
PCSK1N	TCL6	GNB5
FKBP10	SLC7A8	PLG
ZNF385B	TFCP2L1	TCAIM
UBXN10	TMPRSS4	ALDH4A1
RPL3L	ACKR2	EPM2A
PLEK	BTN3A2	ALDOB
DACH1	FCGR3B///FCGR3A	SLC1A4
NTRK2	TIMP1	TBC1D13
OSMR	ATAD5	AK3
CCL23	KIAA0101	LAIR1
TUBAL3	STK32A	MT1G
AFM	CHST11	SNURF///SNRPN
NPTX2	MKI67	TM6SF1
LOC101929454	LPCAT1	GLOD5
GRB14	THRB	PSMB9
TGM4	CENPK	CASP1
HAPLN1	ACSF2	DOCK4
PLIN5	KLK6	LOC645321
TRAC///TRAJ17///TRAV20///TRDV2	IYD	SLC22A13
SHMT2	EGFR	PPP1R3C
DHDDS	CNKSR1	SLC22A7
LINC00472	ADTRP	SACS
RNASET2	KRT7	PECAM1
NR2E3	LCP2	TFCP2L1
DTL	EYA4	MRPL34
LINC01088	ZNF395	DNMT3L
HRG	SMPDL3A	STRA6
CAPS	SCIN	ARHGDIB
SFRP1	RECQL	ALDOC
PPM1K	MYO3A	FGF1
GPR155	LOC102724562///MST1L///MST1P2///MST1	CASP1
CDS1	PFKFB4	ST8SIA4
TRIM59///IFT80	LHFPL2	LAPTM5
COBLL1	SCNN1G	MTCH2
KIAA0101	SNORA70F	HADH
ALOX5	TMEM116	PCDH17
UGT2A2///UGT2A1	TMIGD3///ADORA3///TMIGD3///ADORA3	CADPS2
EFHD1	SLFN11	ALDOB
CXCR4	MB21D1	CLYBL
RASL11B	ARHGDIB	COA3
LOC100506125	C3orf58	BPHL
CYS1	PYGL	MYCN
VSIG1	ZNF267	BCKDHB
PSMB10	NXPH2	PNP
SLC25A27	RRM2	DEFB1
LINC01342	RAD51AP1	ECHDC1
LOXL2	ARNT2	RASL11B
SLC13A2	TGFB1	LOC105377924
ZC3H7B	GPAT3	ANGPT2
LINC-PINT	PPP1R3B	NDUFS1
ZNF425	STRA6	CTSS
OXGR1	PLCXD3	SCN7A
ERMP1	SLC6A16	IRX1
LOC101929036///PAH	SKA3	LOC101928574///LOC101060181///ZNF44
TPX2	ACY1	LIPA
SCIN	MS4A6A	PLG
SLC1A7	TFAP2A	MIR1204///PVT1
ASB2	HRASLS2	CLIC5
ID4	HLA-F///HLA-B	GHITM
RLN1	MYZAP///GCOM1	NR0B2
PCDH9	NRP2	SCD
TMEM116	B4GALNT2	NTNG1
FAM201A	HS6ST1	PDK1
CXCR4	AHNAK2	HSD11B2
TMEM245	ALDH6A1	SC5D
TMEM245	TOX3	CRHBP
FMO5	FGF1	GATA3-AS1
FGF9	ALB	SIPA1L2
WDR72	CCDC88A	MARCKS
B3GALT2	CD84	MAN1C1
DNASE1L3	FCGR3A	REEP6
QRFPR	DAO	RAB31
SLC13A2	PRODH2	GK
TAGLN3	ADH1C	MSR1
SCNN1A	SYT1	CYP2B6
RAB42	NELL1	SH3GL2
MLF1	HS6ST1	MSC-AS1
BAMBI	H1F0	NR1I3
RNF180	HOXD8	LINC00982
BIRC5	HMOX1	CEP170P1///CEP170
DIO1	NDC80	GJA3
ATP6V1C2	FAM57A	ATP2B4
FABP4	SLFN13	LOX
PGBD5	PSMB8	PRLR
GABARAPL1	PSMB8	PIPOX
MED12	PSMB8	MIR6787///SLC16A3
SOBP	GLDC	ITGA4
PCDH9	HOGA1	CTXN3
ZNF667	HIGD1A	SLC2A4RG
	SLC41A2	LARS2
	LOXL2	TAF9B
	CYP4F2	LOC101930489///MIR4435-2HG///LINC00152
	DACH1	MIR6824///SLC26A6
	FCGR2A	TBC1D1
	FN1	ISG20
	PDP2	RGS1
	LOC102724562///MST1L///MST1P2///MST1	RNASET2
	CTXN3	MDH1
	ANLN	PCYT2
	TMEM140	OGG1
	ALDH6A1	WDR54
	ENTPD1	CMTM4
	ITGAX	C3
	LILRB4	PLOD2
	PDIA5	CYB5D2
	PLOD2	TUBAL3
	IPMK	CASR
	C1orf162	WWC3
	LOC102724652///CRYAA	EGFR
	TRIM59	TFCP2L1
	ESRP2	SLC6A3
	ANOS1	CHST15
	MBOAT2	PLPP4
	FANCI	C16orf89
	MET	RGS1
	CEP170	GALM
	CGN	PHYHD1
	ALDOC	PROCR
	EDA2R	EPB41L4B
	VAT1L	LOC101929243
	TAP1	PMEPA1
	TAP1	GABARAPL3///GABARAPL1
	TAP1	JAZF1
	ITGB2	AUH
	CGNL1	CASP1
	AXL	SIGIRR
	SCN7A	ZNF395
	KIF13B	SLC5A2
	ASPM	LCP2
	DOCK10	IFI44
	FSTL4	MIR6756///MCAM
	ELMO1	LZTS3
	PDE1A	LOC101928658
	CEP55	GPC5
	CGREF1	SORD
	HSPB8	SLC13A3
	TPX2	ABCC3
	HPCAL1	SLC5A11
	TMC4	CXCR4
	PREX1	FLT1
	SHISA3	MFSD4A
	BCAM	SLIT2
	PLA2R1	SUCLG2
	BRINP3	HINT2
	CD86	TMCC1
	C10orf10	SDHD
	DOCK2	MUT
	HOXB3	SUOX
	FHOD3	APOC1
	MSR1	ANXA9
	MCAM	C1QC
	PPP1R3C	PTGER1
	HIGD1A	INSIG2
	FERMT1	ACVR1B
	ALX1	TYROBP
	APOC1	SLC30A2
	KIAA1524	SLC12A1
	ARHGAP25	IDNK
	CASP1	SCARB1
	TMEM72	PROC
	LARGE2	ACSM3
	C1QC	SLIT2
	SEMA6A	ESRRG
	PRC1	SLC12A6
	TICRR	FAM3B
	BST2	CD300A
	TYROBP	IFNAR2
	OGDHL	SLC38A1
	NR0B2	PNPO
	NCKAP1L	ASB9
	TTK	TRIM9
	BSPRY	TNFRSF4
	HOXA2	SLC43A3
	CENPI	HIGD1A
	RASSF5	TTC36
	CYP2J2	ITGB2
	CKAP2L	SETD7
	KIF18A	HIGD1A
	LMO3	VEGFA
	RASA3	PROZ
	PLXDC1	SLFN13
	NAPEPLD	EPB41L5
	SIM1	OLFML2B
	CENPU	SCNN1G
	LRRC2	KCTD1
	FCGR2C///FCGR2B	UQCRFS1
	MIR4435-2HG///LINC00152	SLC34A1
	CERKL	RASSF2
	PRTG	DNAH11
	ESCO2	FECH
	CFAP221	MTFP1
	PCDH17	GM2A
	MT1G	KIF9
	ARHGAP42	ARHGDIB
	CD300A	SLC51B
	SSPN	LOC100130278
	SAT2	ASAP1
	MIR4435-2HG///LINC00152	TKFC
	DYSF	PAPPA
	SDS	NDUFS1
	NUDT4P1///NUDT4P2///NUDT4	CLEC2B
	SEMA3B	NKG7
	CDON	CARD16
	MYBL1	GAS6-AS1
	BUB1	ECI2
	CENPF	HIBCH
	UNC5CL	NDUFA4
	C8orf4	HACD3
	HAUS6	ANXA4
	LAD1	ALDOA
	FCER1G	CMTM4
	SHROOM3	TRAF3IP2
	SAMHD1	PROM2
	DUSP10	FLT1
	LILRB1	HLA-G
	ERO1A	KCNE1
	FAM49A	ADH6
	HOMER1	TMEM30B
	TDGF1	APAF1
	LINC00472	AMT
	ALDH1A2	P2RY1
	HMGCS2	PDHA1
	LY86	DMRT2
	NCAPG	GIMAP4
	NEIL3	OVOL2
	GALNT3	RBM47
	ASPDH	CLDN19
	NRP2	DARS
	DOC2A	LOC101929036///PAH
	SCTR	MBOAT2
	PCK2	SGK2
	HEY1	PLCG2
	HLA-DQB2///HLA-DQB1	TUBB2A
	HLA-DQB2///HLA-DQB1	MORN2
	PLA2G7	CCND1
	CCNE2	PCDHB9///PCDHB10
	IGSF6	AIF1L
	PIP5K1B	CLDN10
	PAQR5	PAPPA
	TREM2	ERO1A
	MCOLN3	P4HA1
	C3AR1	PPARA
	CALU	MTURN
	PROC	BAZ1A
	PLCD4	ALDOB
	FAS	CCDC51
	SELPLG	AP1M2
	RDH10	ALDOB
	CNTN1	PC
	ADAP2	SLC25A5-AS1
	TREH	MCCC2
	CADPS2	ABAT
	DGKD	FAM57A
	CCNB2	EHBP1L1
	THEMIS2	TMEM174
	CLIC5	LOC389332
	TMEM2	KIAA1161
	PLG	SLIT2
	CDH13	GGH
	PNMA2	MDM2
	ASS1	IQGAP2
	INPP5D	PTPRE
	CDC6	CHN2
	ARHGEF38	IGSF11
	EVI2B	ITGB2
	C1QB	BSND
	ACOX2	PRLR
	CRHBP	HS6ST2
	CTSS	SIM2
	TNFRSF10B	TRIB3
	CD200	RIT1
	MCTP2	CDCA7L
	KIT	GRIK2
	HSD3B7	ATP6V0D2
	CENPE	CYP4F3
	DIRAS2	PELI2
	RIC3	DTL
	TYRP1	MIR6756///MCAM
	DEGS1	HIGD1A
	MSC	SPIRE1
	SNX33	NEK6
	SLC44A4	PAPPA
	SLC44A4	CTSV
	SLC44A4	PRODH2
	PRDM10///FABP1	CTSS
	PROS1	CD84
	CAB39L	MYBL1
	TMEM25	HAGH
	FCGR1CP///FCGR1B///FCGR1A	CD40
	CDH3	FAM72A///FAM72D///FAM72B///FAM72C
	PLXND1	ESM1
	AOAH	SDHB
	HIST1H3H///HIST1H2AI	PHYH
	SLC2A14	ANGPT2
	HYAL1	GGACT
	ENAM	TDGF1P3///TDGF1
	BTK	PRODH2
	AGR2	MAL
	BARX2	DNAJC12
	ADGRE2	TMED7-TICAM2///TICAM2
	APOBEC3C	LOC100507472///PCSK6
	ARHGAP11B	CENPU
	KIF20A	SAMHD1
	CLEC2B	SLC34A1
	SLC22A12	MTCL1
	SLCO2B1	MS4A6A
	CXCL10	VIM
	PTPRC	EMP3
	KIF11	CHDH
	PRLR	YWHAH
	SNORD114-3	LHFPL2
	PLGLA///PLGLB1///PLGLB2///PLG	P2RX7
	APOBEC3G	LOC101929036///PAH
	PDZD3	ATPIF1
	ABCG1	PSMB10
	SAMD12	KCNJ2
	LAIR1	DIAPH2
	AIF1L	SDHAP3///RGS8
	CTH	LINC00645
	MYO1F	LILRB1
	FCGR1CP///FCGR1B///FCGR1A	SLC22A7
	UHRF1	COX7B
	FMO4	LOC101929036///PAH
	ACKR3	PPARA
	MELK	GJC1
	QRFPR	BICDL1
	MT1F	TYMS
	HAUS6	GRHPR
	TLR2	SLC2A1
	FGFR2	ACAT1
	BTN3A3	CLEC7A
	MUC1	FRK
	RNASE6	LYPLAL1
	ANGPTL1	CLEC7A
	GLIPR1	SLC15A4
	FCGR1CP///FCGR1B///FCGR1A	PAX8
	ICAM1	ALB
	SUSD1	MAGI2-AS3
	SLC34A1	YEATS2
	C1QA	GLS
	KIF20B	CASZ1
	MAP3K15	SUCNR1
	EIF4EBP1	SLC2A12
	FABP5P3///FABP5	LDHA
	LRRN2	ERBB4
	LCP1	TM7SF2
	CD53	AGMAT
	ADHFE1	KDELC1
	ANXA9	MSRA
	ASF1B	SIGIRR
	HIST1H3B	SLC26A4
	RAP1GAP	GJB1
	CD4	PIK3C2G
	FBP1	PCSK6
	NUF2	FUT6
	GIMAP4	LOC101930349///LOC101930344///CGNL1
	DLGAP5	SFXN2
	SEMA6D	PLCXD3
	GPM6B	RAP2B
	GPHN	PIP4K2C
	HAPLN1	TMEM207
	ACSM3	RECQL
	PSORS1C3	TMEM45A
	PSORS1C3	EGF
	GGTA1P	SSPN
	APLN	PPM1A
	CSPG4	HMGCL
	NAP1L2	PGK1
	CDK18	CTSS
	ACADSB	RAB29
	MAPK10	PAPPA2
	IGF2BP2	INHBB
	CDH16	RNF145
	CDH9	HPGD
	UNC5B	ELF4
	SIGLEC10	KLK1
	CLSTN2	COL4A4
	SLC1A3	APOO
	CD36	INPP5J
	CMC4///MTCP1	USP46
	KLHL6	BSND
	CKAP2	SIRPA
	OVOL1	TACO1
	SLC25A4	PHKA2
	ELMO1	RNF145
	RGCC	AZGP1
	WNK1	FLJ22763
	ATRNL1	TST
	TGM2	GCDH
	TBC1D4	FXYD5
	PTPN3	LOC643733
	CTSH	NUDT6
	PLXNC1	GRAMD4
	PBK	ANO10
	TSPAN8	MIPEP
	HECW2	AFAP1L1
	SELENBP1	GHITM
	NNT	CYSTM1
	TNFSF13B	MAGI2
	STK33	LOC727944
	SLFN12L	MET
	EVI2A	ETNK2
	NAALADL2	LOC101060817///GCSH
	ARHGAP24	ADAL
	CD37	CTHRC1
	PSMB9	NR3C1
	PSMB9	CASR
	PSMB9	GCDH
	NEDD4L	TRIM50
	OLFML2B	ALDH2
	GRAMD1C	LDHD
	HPD	SEL1L3
	FABP5P3///FABP5	PPM1H
	IDO1	ERICH4
	FOXM1	VDR
	NFE2L3	SYNE4
	SLC22A6	GJA1
	GPR34	ACSM3
	SLC39A14	GSAP
	PDGFD	CD40
	SLC6A3	LGALS1
	NLGN1	HLA-G
	CR2	HLA-C
	PMEPA1	FAM167A
	LGALS9C///LGALS9B///LGALS9	AP1M2
	NDRG2	PSMB8-AS1
	HDHD3	SH2B3
	HIST1H3H	SLC22A12
	SCIMP	CORO1C
	ITGB6///ITGB6	FCER1G
	GJC1	MRLN
	RIMKLA	MT1F
	ABCA8	KRBA1
	PLK1	GM2A
	PRKAR2B	CCND1
	PGM5P2///PGM5	VIM
	PGM5P2///PGM5	KCNJ15
	TMEM45A	PLCG2
	BUB1B	HCLS1
	CYP4A11	PLCXD3
	TMEM91	FAM26F
	PIEZO2	FDXR
	GAL3ST4	LAPTM5
	PP7080///PP7080	SCARB1
	TRPA1	BAZ1A
	CCNA2	PRC1
	PHGDH	SLC7A8
	POU5F1P4///POU5F1P3///POU5F1B///POU5F1	AKR7A3
	POU5F1P4///POU5F1P3///POU5F1B///POU5F1	CR2
	P2RY8	GNB4
	P2RY8	HLA-F
	PTPN13	FAM151A
	GBP2	NHSL1
	PTPRO	ADGRL4
	SLC14A1	FOLR3
	HCK	HIBCH
	ZDHHC15	ADORA3
	PCDHB10	CYP4F2///CYP4F3
	CLIC2	ARHGAP25
	MAP3K7CL	OLMALINC///PP7080
	ACTG2	CLIC2
	SNORD109B///SNORD109A	CD70
	SNORD109B///SNORD109A	HIBADH
	KCNE3	SLC25A10
	RASD1	FABP1
	ANK3	PHB
	NUAK2	CCNA2
	TBX3	ARL4D
	SNORD14E	HPGD
	FMO5	PLEKHA6
	ARHGAP11A	SLC30A8
	GRAMD4	MIR6756///MCAM
	PLVAP	PLEKHA5
	FKBP10	CAPN3
	THSD7A	PLCL1
	ATAD2	RGN
	OR51E1	IL4I1
	SNORD64///PWAR5	AZGP1P1///AZGP1
	PPP1R1A	BIRC3
	CYBB	TMEM206
	CSF1R	TNNC1
	FBLN5	UBE2L6
	ARHGAP15	PIK3R5
	PTGER3	ADGRF1
	MNDA	TRPV2
	GJA1	ACOX1
	ARRDC2	PRR15
	FLT1	ZFAS1
	VCAN	RDH11
	ABLIM3	CRYL1
	C3orf52	TJP3
	COL4A1	PARD3B
	TM6SF1	AKR7A3
	MS4A4A	GSTM3
	ZNF826P	GAS1
	SUCNR1	PRELID2
	FN3K	SLC7A8
	C5orf46	COL4A1
	DLL4	FXYD5
	HLA-DQA2///HLA-DQA1	ACO1
	HLA-DQA2///HLA-DQA1	C1QA
	KCNJ13	HOXB-AS3
	APOLD1	FABP5
	SLAMF8	NCKAP1L
	PSAT1	BICD1
	OXCT1	ALDOB
	CDCA7L	ACOX1
	EPB41L5	SPARC
	PTPRD	ACADM
	TMEM133	MTHFD2L
	WT1	ADGRF1
	CXorf36	FMO4
	DGCR5	RAB31
	PCDHB14	DOCK10
	APOBEC3B	BIN2
	JAK3	CWH43
	PROS1	ESRRB
	IL2RB	MTCP1
	KCNJ2	VASH1
	GK3P///GK	GSTM3
	HTATIP2	ACTR8
	VSIG1	PCBP2
	GK3P///GK	DYNLL2
	MIOX	KIAA1522
	ERBB2	DBT
	SCRN1	LAIR1
	PIK3CG	FABP6
	LGALS9C///LGALS9B///LGALS9	RASSF8-AS1
	ALOX5	NDUFAF3
	FGF11	S100A10
	SNORA80E	PML
	CALCRL	FCGR2A
	PARVG	RB1
	PBX1	BTN3A2
	ABCA12	CENPK
	PCDHB9	CLEC4A
	FAM153C///FAM153A///FAM153B	QDPR
	FYB	TUBB2B
	CACNA2D3	PTPRC
	SGK2	SLC16A10
	CHST15	PAPPA
	NT5DC3	P2RY8
	MCUB	ACOT8
	PLAT	OSMR
	DLEU2	JAG2
	SLA	C1QB
	MAGI3	SLC1A3
	NPNT	ABHD17C
	NCF2	GPHN
	IL10RA	HAO2
	KCNMA1	SALL3
	PAIP2B///VPS36	ALDH4A1
	TGFBI	MCOLN3
	ALDH4A1	SLC38A1
	NFASC	ATXN7L1
	MIR99AHG	DNAJC19
	FSTL1	GABRA2
	CLMN	TBC1D24
	CLEC2D	DLEU2
	ST6GALNAC2	SERPINB1
	ST6GALNAC2	INPP5D
	CDKN3	BMP7
	OAS2	CHL1
	C6orf223	PEBP1
	MARVELD2	MEF2C
	MARVELD2	LPGAT1
	PYCARD	TLR8
	TMEM56-RWDD3///TMEM56	QPRT
	FERMT3	NR3C1
	CFAP43	SLC28A2
	CDK1	RAB31
	SERPINB9P1	COBLL1
	HIST1H2BM	CNOT8
	BPHL	PRF1
	TGFA	PLXDC1
	RNF152	MIR210HG
	SORD	MS4A6A
	LRRN1	PLIN5
	MYH10	FUT6
	BLNK	ARHGAP24
	CYP24A1	LOC105375115
	PEPD	KCNK10
	CD163	TNFRSF10B
	TPD52L1	AMFR
	PLLP	PP7080
	SLC2A5	PTPRC
	MT1P3	VTCN1
	RGN	CHN2
	SORT1	HLA-DMA
	PRR15L	HYAL1
	ZDHHC2	NLRC5
	HIST1H3I	RAB29
	SLC2A3	IFI16
	SUSD2	FANCI
	GGH	HLA-F
	SLC9A9	TGFBR3
	MUC3B///MUC3A	LAD1
	ANK2	LY86
	UGT8	WNK4
	PIEZO2	MFSD4A
	WFDC2	GNLY
	PLEK	IVD
	FUT6	BAG1
	HAO2	PLA2G7
	CD180	LAMC1
	ADH6	MAP4K4
	SEZ6L2	LOC101928047
	PTPN22	TRNT1
	NSUN7	RRM2
	CORO1A	DOC2A
	VSIG4	GOT1
	RHOH	OVOL2
	CES4A	PSAT1
	TMEM174	TGFB1
	GRIK3	ADI1
	EPCAM	PLXND1
	HLA-DQB2///HLA-DQB1	TCF4
	SCD5	ACOT12
	PRSS8	CHSY1
	BIN2	TNFAIP8
	NPY5R	FANCL
	PNCK	PCBP2
	UBD	ATP2C2
	PCK1	PRRG2
	MOXD1	DBT
	LYZ	S100A2
	CKB	TCF4
	UBD	CYP27B1
	SH3PXD2B	DUSP4
	PREX2	CLCN5
	PLAC8	MECOM
	SMIM24	PNMA2
	RAC2	LOC149684///BPI
	COL15A1	MS4A6A
	CCL5	IDO1
	USP2	LYN
	IKZF1	C17orf62
	LY96	ARHGAP22
	SLC43A3///PRG2	LINC01094
	POSTN	OGG1
	KITLG	MTCH2
	ZNF667-AS1	FH
	G6PC	FDX1
	HLA-DQA2///HLA-DQA1	LOC101060835///HLA-DQB1
	OCLN///LOC647859	HACD3
	PIEZO2	GPD1
	ADGRL4	SCNN1A
	GBP5	VAMP5
	EPCAM	MAGI3
	PIPOX	ELMO1
	ABCA6	SLC25A51
	GAPT	COBLL1
	PPARGC1A	VDR
	GPR141	GGTA1P
	ADH1A	TMEM174
	DCDC2	HECW1
	CCDC102B	GLS
	IGFBP2	UHRF1
	CYP4F3	LINGO2
	DNAH11	MS4A7
	CLCN5	MBOAT2
	EBF2	EAF2
	GIMAP2	TBXAS1
	MNS1	LOC101060835///LOC100996809///HLA-DRB5///HLA-DRB4///HLA-DRB1///HLA-DQB1
	CD109	MIR4435-2HG
	PGF	PLXDC1
	RNF125	NCOR2
	MCCD1	DHX30
	MCCD1	CD84
	GBP1P1///GBP3///GBP1	ENTPD5
	ITGAL	PSAT1
	GPRC5A	WIPF1
	PDE7B	PCDH17
	C7	TRIM5
	PLAU	GABRA2
	WLS	COLEC11
	TNFRSF9	MAPRE2
	TMEM45B	CD300LF
	PLA1A	LINC00462
	IRF6	RAD51AP1
	FAM101B	GBP2
	PROX1	CAPN3
	ST14	LXN
	CDKL2	EPN3
	CXCL9	F11
	QPRT	AHNAK
	EPHX2	FECH
	SELE	HGD
	DDC	KLHL3
	NECAB1	VASH1
	CD70	JMY
	ANO2	ADH1C
	COL8A1	INPP5D
	PDGFRA	MT1H
	ACAN	GAS2L3
	TENM1	BTD
	SULT1C2	TRIM59
	PXDN	SLC38A1
	RNF180	KCNMA1
	PFN2	IER5
	CXCL11	CYP8B1
	FRAS1	BTN3A2
	SLC7A11	SETD3
	WDR72	TNFAIP8
	FER1L4	CCDC181
	ZNF676	KLHL13
	SLC38A11	C3orf58
	EPB41	ALDH7A1
	GBP2	LOC101929480
	CHDH	TREH
	VEPH1	EVI2A
	FCAMR	SCNN1B
	HYDIN2///HYDIN	PTTG1
	SPARCL1	XAF1
	LINC01587	SLC25A33
	HLA-DQB2///HLA-DQB1	TMEM110
	FOLR1	LCP2
	KDR	SVIP
	PAPPA2	ST8SIA4
	KIF2A	FAM124A
	ABCB1	MEF2C
	ADH1B	GK
	ARL4C	CDCA7
	GPR65	MNDA
	CYFIP2	RASSF10
	C21orf62	FAM184A
	MTHFD2	VCAN
	KCNK3	CDKL1
	EPHA3	ETS1
	ALDOB	APBB1IP
	PNPLA3	GABARAPL1
	NPY1R///NPY1R	TRIM63
	ZNF320	CD53
	HIST1H2BH///HIST1H2BH	DPP6
	SLIT2	TNFSF13B
	NPHP3-ACAD11///ACAD11	NDE1
	TLR7	PKM
	SLAMF6	ALB
	TRPM3	MT1HL1
	UGT3A1	KCNH6
	ZNF248	POLH
	RERGL	SMC4
	FFAR4	NUCB2
	ZNF385B	NRP2
	CD96	CPN2
	COL5A2	RNF150
	PRF1	SERPINC1
	KLRC4-KLRK1///KLRK1	AIFM1
	CCL18	ZNF160
	SPAG5	MRO
	PAH	FOXI1
	PTGS2	G6PC
	GCNT4	TLR2
	KCNJ15	ACOT13
	CIB4	DIAPH2
	CD48	ALAS1
	FREM2	ALOX5
	PARM1	SUSD2
	ETNK2	ASPM
	DCLK1	FREM1
	CYP2B7P	SLC34A3
	SPX	VCAN
	GCM1	EZH2
	HOXA7	TNIP1
	SULF1	KNTC1
	NTN4	ADCY7
	CLDN10	RCN1
	MAL2	ETNPPL
	C1orf210	RNF150
	ADA	HLA-E
	SLAMF7	EGFR
	CXCL13	SLC6A19
	OR2T11	ADHFE1
	NTRK2	FGF1
	AZGP1	TMSB10
	FABP7	WNK1
	SERPINE1	PCDH17
	HRH2	LOC101928303
	COL1A1	SLC13A3
	SUGCT	RDH11
	RGS5	GPR89A///GPR89B
	ANXA3	DTX3L
	LIX1	GK3P
	SLC5A3	RP2
	CD3G	APOBEC3G
	APOL1	AGPAT3
	GPX2	PLG///LPA
	PYHIN1	TMEM61
	CCDC148	DPY19L1
	MMP1	DACH1
	C2orf40	KIF13B
	MT1E	RNF123
	PTHLH	RNF219
	STRIP2	C11orf71
	KCNE4	ABHD10
	CKMT2	ATM
	DCN	GLYAT
	CPA3	NXPH2
	VSNL1	SYPL2
	TRIB3	LAT2
	CEACAM1	ANK2
	SLC7A9	NMI
	AGMAT	DECR1
	SLC6A19	TNFAIP3
	LAMC2	SCN2A
	HAVCR2	NHSL1
	VWCE	OAS3
	GULP1	SCRN2
	VNN2	TPM1
	C2orf15	POU5F1P4///POU5F1P3///POU5F1B///POU5F1
	HNF1A-AS1	LIN52
	HAVCR1	ICAM1
	FAP	N4BP2L1
	PCDHB8	RDH10
	SLC23A1	ADCY3
	SNORD116-26	MARCKS
	IKZF3	CCDC88A
	AQP9	CAPN3
	LGI4	PDLIM1
	IL2RA	RASSF8
	TSPAN7	ENPP3
	FRRS1	CTDSPL
	LGI2	SEL1L3
	PKHD1	MARCKS
	SPON2	ADGRE5
	MMP9	GATM
	EXPH5	FOLR1
	FABP6	MIOX
	MYO7B	DNER
	TRAT1	LINC00982
	TMEM252	SLC16A10
	LRRC19	EHF
	PIGR	TPMT
	ADSSL1	LYN
	PBLD	ANXA9
	ENPP1	TNFAIP3
	KCNK9	MRPL41
	GZMA	LOC102724532///SP2-AS1
	NPTX2	ENOX1
	ALDH8A1	C4orf47
	PCDHB11	APOBEC3C
	CD2	CSF2RB
	KL	ELF5
	HOXD10	TRIM22
	C14orf105	VCAN
	CD3E	ZFAS1
	CMYA5	LOC101928615///FNDC3B
	PDE8B	CAT
	CD27	TIMP1
	GZMK	TMEM116
	SLC16A10	ARHGEF6
	ADAMDEC1	HCK
	NAPSA	ISG20
	CPN2	ABCG1
	ITK	TCL6
	CCL20	SHC3
	UPK1B	AHCY
	KLRC4-KLRK1///KLRC4	CP
	PRAME	OSBPL6
	MMP16	LAD1
	EMX2	IL10RA
	MT1X	MCM5
	RHOBTB3	HK1
	HPGD	TMPRSS4
	NKG7	KCNJ10
	IL1RL1	VCAN
	SLC17A4	MT1F
	PROM1	AGMAT
	FYB	MECOM
		ERV3-2
		CLIC5
		ACADSB
		CAT
		CSGALNACT2
		MAP3K7CL
		EPB41L5
		LNPK
		LOC285556
		SLC22A6
		LDLRAD3
		MIR34A
		KIF16B
		SEC24D
		OSBPL6
		CD1D
		CWH43
		SLC22A7
		PRKCA
		BTN3A3
		RIMBP2
		OSMR
		GP2
		MICB
		CCDC181
		SLC15A3
		DNAJC12
		SEMA5A
		TNFSF13B
		COL6A2
		LOC154761
		DOCK8
		PSMA5
		APOM
		FECH
		PYCARD
		GRHL2
		DIRAS3
		APOBEC3F///APOBEC3G
		LOC100509457///HLA-DQA2///HLA-DQA1
		SSPN
		SEMA6D
		MS4A6A
		COX7B
		CDKN2A
		ITPR2
		PAPPA
		GLIPR1
		PANX1
		DOCK8
		SLC6A19
		CSPG4
		LDLRAD4
		DGKD
		TUBB6
		TMEM140
		CCBE1
		ACOT11
		TAP2
		MME
		SAMHD1
		CNTN3
		ABCC3
		HDHD3
		AKR1A1
		ZBED5-AS1
		FUT6
		SORT1
		METTL7A
		FAM222A
		ITGA4
		SIGLEC10
		HLA-DRA
		GRHPR
		FCGR1CP///FCGR1B///FCGR1A
		SPRED1
		GRB14
		ACOT6
		DHRS4L2///DHRS4
		PAK6
		DNAJC6
		ARL6IP6
		AK3
		THEMIS2
		PGK1
		CALU
		GBP2
		CD33
		TYMP
		CALU
		SLC2A11
		BTD
		EPHX2
		ZNRF3
		SNORA16A///SNORA61///SNORA44///SNHG12
		VAV3
		GCH1
		BICD1
		CLCN5
		RRM2
		HLA-DPA1
		CHML
		PTPRC
		FDX1
		ARHGAP9
		ALDH6A1
		ESRRG
		BST2
		ALDH7A1
		FCGR1B
		PGM2L1
		PTP4A3
		LOC101060835///HLA-DQB1
		PCSK1N
		LOC102725343
		CD93
		LHPP
		PCBD1
		ZGPAT///LIME1
		KLK6
		ZNF503
		C6orf136
		STK10
		GOT2
		CNP
		LOC101060817///GCSH
		OAS2
		COL5A3
		LNPK
		FREM1
		SLC39A4
		ADGRE2
		C1orf115
		L1CAM
		FUT3
		GDA
		C21orf33
		ST3GAL6
		ENTPD5
		PRLR
		RDH12
		SLC23A1
		BTN3A2///BTN3A3
		C1orf226
		FMN2
		MT1G
		DHRS4-AS1
		MYC
		TMEM87B
		CD84
		MIR7110///PDIA5
		CKMT1A///CKMT1B
		TAGLN2
		MS4A6A
		MIR6778///SHMT1
		RCSD1
		TOP2A
		TPTEP1
		SERPINH1
		COCH
		SIX4
		LOC149684///BPI
		FMO5
		LOC101930168///LOC100509620///AQP7
		TGFBI
		VAV3
		DNASE2
		GIMAP2
		ARL4A
		RIMKLA
		ICAM1
		AIF1L
		COQ9
		SLFN13
		PTPRO
		SFRP1
		GPR4
		BHLHE41
		FLI1
		ZNF532
		CPNE2
		SOSTDC1
		NEDD4L
		EMX1
		TNFRSF1B
		INTS6L
		OMA1
		RAPGEF3
		FAM129A
		POU5F1P4
		CLDN16
		TMPRSS2
		VWA8
		ALDH5A1
		ADAP2
		ARHGAP30
		ZNF292
		BDH2
		CALML3
		SFMBT2
		MAP6
		SDSL
		SLC22A6
		CCNE2
		FCAMR
		THEMIS2
		LILRB2
		OR7E14P
		LLGL2
		LAMP2
		FREM2
		NR3C1
		PGPEP1
		APOH
		IPO13
		TMEM192///ZNF320
		LST1
		C1orf162
		ANGPTL2
		HLA-DRB1
		TPCN1
		SEPP1
		ABHD14B
		CTH
		PLCD1
		RAP1GAP
		NCKAP1L
		GDPD3
		MFSD3
		MTTP
		LOC101060835///HLA-DQB1
		ALS2CL
		IL4R
		AK2
		RDH10
		SLC12A6
		ANGPTL3
		FAM129A
		CDH16
		ARHGAP24
		CD36
		SLC7A9
		LINC00959
		TBC1D13
		DERL1
		RGS18
		CEACAM1
		PRR5-ARHGAP8///ARHGAP8
		SLC25A5
		FAM13A-AS1
		ZMYND12
		MDM2
		AQP6
		CYCS
		HSPA6
		TMEM132E
		COL8A1
		SLC4A11
		SNORD77///SNORD76///SNORD74///GAS5///SNORD44///SNORD47///SNORD80///SNORD79///SNORD81
		GLIPR1
		HAPLN1
		ALOX5
		CNDP1
		NRP2
		MPP7
		HOXD8
		RNF213
		FAM49A
		RELL1
		BTD
		SLC48A1
		ERVMER34-1
		POU5F1B
		LRRC2
		TCF21
		IGSF6
		S1PR5
		DEGS1
		MARC2
		CBR1
		SLC3A2
		L2HGDH
		HACD3
		BIK
		ALG13
		DEPTOR
		CYFIP2
		IFI44L
		VCAN
		PEBP1
		CTTN
		RALGDS
		CLDN19
		PSTK
		RHBDF2
		TRPM6
		C14orf37
		KCTD1
		MAPK1
		GIT2
		ABCB1
		LINC01314
		NT5E
		HLA-DMB
		PIK3CG
		MYOF
		OXCT1
		MARCKS
		LYN
		TYRO3
		EPN3
		MIR7113///MIR4691///NDUFS8
		GRHPR
		SNORD77///SNORD76///SNORD74///GAS5///SNORD44///SNORD47///SNORD80///SNORD79///SNORD81
		APBB1IP
		ZGPAT
		MS4A7
		MME
		SFR1
		PRR15L
		LOC105376166
		HLX
		SHC1
		PHYHIP
		GJC1
		GRAMD1C
		SAMHD1
		SLC43A3
		IRX3
		ABCB1
		DHTKD1
		HPGD
		PFKM
		EHBP1L1
		TCF4
		NACA
		DOCK2
		LINC01187
		CSTA
		ARHGEF10
		CHST11
		RNF152
		MIR452///MIR224///GABRE
		CDKN2B
		LOC101930322///ABCC6P2///ABCC6P1///ABCC6
		TSPAN8
		ERGIC1
		MCCC1
		HSDL2
		LHX1
		CHGB
		NUDT16
		COL4A1
		FCER1G
		FLT1
		CLNK
		GATA3
		QRFPR
		OGFRL1
		TLR7
		QPRT
		KCNE4
		ARL4C
		HDAC6
		PDZD3
		TCIRG1
		SLC27A4
		PMP22
		BEND7
		PLXNB1
		MELK
		MPP5
		TLN2
		CYFIP2
		TM4SF18
		APBB1IP
		KL
		EVA1C
		TKFC
		PRLR
		ATAD2
		APOM
		NQO2
		SLA
		GRAMD1B
		BIRC5
		COL5A3
		GSTZ1
		INAFM2
		STAP1
		CELF2
		LILRB3
		BSPRY
		ESRP1
		ARRDC2
		DDC
		BTN3A3
		AP1S2
		USP2
		DPP6
		GDPD5
		SOWAHA
		PARVG
		CRYM
		MPZL2
		ISG15
		ATP5S
		ITGA4
		MCTP2
		TAGLN3
		DTL
		DCLK1
		ANLN
		GP2
		FAM26F
		GUCY1B3
		GATA3
		AGXT
		SAMHD1
		PACRG
		PREX1
		NAP1L1
		TMEM44
		GK
		ATP5G3
		ADGRV1
		LOC100506123///LOC100506076
		PPP1R18
		EGFR
		ITGA4
		AP1S2
		RIMKLA
		HIST1H2BK
		GPR65
		LEPROTL1
		PWAR6
		PRADC1
		B3GNT5
		PARM1
		KLK7
		SMPD1
		CDH13
		SPRYD4
		PAQR7
		OLFM4
		RGS5
		PRDM16
		PCDH9
		BRINP3
		SAP30
		COL4A3
		CADM4
		KIF9
		FKBP10
		LINC00472
		PFN2
		HSPA6
		ZFAS1
		GNLY
		SLC25A39
		CLCN5
		ESRRB
		ALDH1B1
		GIMAP1
		CADM4
		EVI2B
		GPR89A///GPR89B
		HLA-G
		EPB41L5
		TTC39B
		CD86
		SLC13A3
		CEP170P1///CEP170
		ABCC3
		CD200
		C1orf216
		CCND2
		IFI27
		TOP2A
		ST6GALNAC2
		SCD5
		TCEAL2
		IFNGR1
		NNMT
		NR3C2
		MYOZ2
		EOGT
		CEACAM1
		PGF
		LOC101060835///LOC100996809///HLA-DRB4///HLA-DRB3///HLA-DRB1///HLA-DQB1
		KSR1
		CD163
		ADAP2
		TAPBP
		CP
		MCCC2
		PPM1E
		TLR3
		SLC25A25-AS1
		HPCAL1
		OVOL1
		NFE2L3
		GBP1
		SLC22A7
		DERL1
		PPM1K
		MCTP1
		DACH1
		LOC101927972
		PGM2L1
		CD163
		MSI2
		RNF166
		IL17RB
		GLI3
		HOXB-AS3
		MSR1
		SLC12A6
		SLC16A6
		CECR2
		LOC102724517///NLK
		EIF4EBP1
		FLNA
		PRLR
		HLA-DRA
		PLEKHA2
		BID
		LRTOMT
		SLC41A2
		ANOS1
		CLUL1
		RNASE6
		IFFO1
		MUT
		TACSTD2
		PTPRD
		GUCY1A3
		KCNJ15
		CD36
		C11orf54
		HAPLN1
		FAM169A
		SNORA16A///SNORA61///SNORA44///SNHG12
		RUNX3
		GK6P
		FOXC1
		NACAP1
		CP
		C16orf58
		SELPLG
		SEPHS2
		LOC101928269///LOC100506403///RUNX1
		CASP4
		ZAK
		TLR4
		MYLK3
		PLG
		BNIP2
		LOC101928635///ALDH1A2
		MYO6
		ANKRD37
		FYB
		TMC4
		SMYD2
		MORN4
		SLC25A35
		WIPF1
		SP110
		LYPD6B
		FCGR2C
		HLA-E
		NNT
		LRRC2
		MYO3A
		SLC2A3
		PDE4A
		SLC30A9
		FLJ32255
		MCUB
		ITGAX
		HEY1
		SGO2
		SPAG5
		DDAH1
		GUCY1B3
		GCHFR
		FAM49A
		TCF4
		BIRC3
		HEY1
		CEP55
		STS
		LAMTOR5
		TAGLN2
		WWOX
		AGXT
		TTC38
		EPM2A
		LY96
		MCOLN3
		HINT1
		ANXA1
		BTK
		NNT
		FPR3
		JAZF1
		MSR1
		LRRC25
		OLFML2A
		PARP9
		WLS
		NUDT16
		RAB11FIP4
		C1orf116
		FOXCUT
		CD53
		CDKN1C
		DPYS
		OTOGL
		LRRC19
		ZEB2
		CTD-3080P12.3
		MRO
		LINC01558
		TYMS
		CNTN1
		C1orf116
		MAD2L1
		TMEM45B
		PTP4A3
		EPB41L4B
		IL17RB
		NAP1L1
		CAND2
		IL3RA
		TCF4
		CAPN5
		HGD
		ARHGEF10
		TMEM45B
		PPP1R16B
		HSPG2
		CCR5
		NEDD4L
		IKZF1
		IL10RB
		EBP
		PCDH9
		PBX1
		AOAH
		LCP2
		PPP2R2B
		KLHL14
		HLA-DPB1
		MAP4K4
		FAM26F
		JAK3
		HSPD1
		CLEC2D
		IP6K2
		RAC2
		PPARA
		RNF150
		CEBPD
		MIR155///MIR155HG
		PLLP
		CCL5
		FER1L4
		SLC41A2
		HHEX
		NUDT6
		DGCR5
		BSPRY
		LINC01159
		GK
		ITGAL
		KCTD6
		FAM49A
		IL7
		FILIP1
		GPR176
		SLC4A9
		PLEKHG2
		RASGRP3
		EXOSC9
		ACSL5
		CXCL16
		PALM
		C6orf223
		ADH6
		GABRD
		GZMB
		PRKCH
		ANK2
		SLC25A48
		HRH1
		CXorf36
		PTPRD
		GZMA
		CD200
		FBXO2
		AEN
		PHLDA3
		LZTS1
		C5orf46
		C21orf33
		PGK1
		HGD
		MS4A4A
[truncated: 4,662 more rows]
